# Supplementary material for: 4-Chloro-N-(3,5-dichloro­phen­yl)-2-methyl­benzene­sulfonamide
Source: Acta Crystallogr Sect E Struct Rep Online. 2011 Oct 29;67(Pt 11):o3066. doi: 10.1107/S1600536811043327 (PMC3247457; doi:10.1107/S1600536811043327)
Supplement: Supplementary file 2 [file e-67-o3066-Isup2.hkl]

# 
# h,k,l, Fc-squared, Fo-squared, sigma(Fo-squared) and status flag 
# 
data_I
_shelx_title ' S95 P-1' 
_shelx_refln_list_code          4 
_shelx_F_calc_maximum      133.45 
_exptl_crystal_F_000       356.00 
_reflns_d_resolution_high  0.8000 
 
loop_ 
 _symmetry_equiv_pos_as_xyz 
 'x, y, z' 
 '-x, -y, -z' 
 
_cell_length_a     7.9638 
_cell_length_b     8.8494 
_cell_length_c    11.6490 
_cell_angle_alpha  97.002 
_cell_angle_beta  102.726 
_cell_angle_gamma 100.408 
 
_shelx_F_squared_multiplier     1.000 
 
loop_ 
 _refln_index_h 
 _refln_index_k 
 _refln_index_l 
 _refln_F_squared_calc 
 _refln_F_squared_meas 
 _refln_F_squared_sigma 
 _refln_observed_status 
   2   0   0      573.73      783.24      4.87 o 
   3   0   0       65.66       58.83      0.47 o 
   4   0   0      121.44      128.48      0.78 o 
   5   0   0       60.42       48.38      0.63 o 
   6   0   0       21.68       15.11      1.20 o 
   7   0   0       39.02       42.75      1.33 o 
   8   0   0       27.87       24.89      1.34 o 
   9   0   0        0.18       -0.06      1.19 o 
  -9   1   0        2.38        4.33      1.12 o 
  -8   1   0       10.75       15.67      1.21 o 
  -7   1   0      213.76      221.49      2.32 o 
  -6   1   0      199.27      201.27      3.23 o 
  -5   1   0      378.98      401.83      4.56 o 
  -4   1   0      323.84      282.09      2.60 o 
  -3   1   0     1138.73     1191.66      1.98 o 
  -2   1   0      575.85      627.21      1.20 o 
  -1   1   0     2400.94     2593.69     10.94 o 
   1   1   0      269.07      253.04      3.66 o 
   2   1   0      497.20      481.89      1.70 o 
   3   1   0       69.17       93.98      0.51 o 
   4   1   0     1200.88     1083.62      2.67 o 
   5   1   0       28.00       18.37      0.95 o 
   6   1   0      792.72      824.19      4.10 o 
   7   1   0        1.21        0.58      0.96 o 
   8   1   0        0.50       -0.49      1.14 o 
   9   1   0        1.65        1.03      0.84 o 
  -9   2   0       19.50       19.99      1.33 o 
  -8   2   0       35.29       32.87      1.34 o 
  -7   2   0        2.58        4.44      0.78 o 
  -6   2   0       62.97       60.22      1.56 o 
  -5   2   0       68.86       65.70      1.27 o 
  -4   2   0       47.98       55.35      0.80 o 
  -3   2   0     3483.51     3383.95     13.69 o 
  -2   2   0      124.08      141.23      1.32 o 
  -1   2   0     3311.79     3303.98     52.66 o 
   0   2   0      598.05      600.23      1.65 o 
   1   2   0      390.35      347.08      2.82 o 
   2   2   0      511.69      421.94      2.69 o 
   3   2   0      243.45      241.02      1.06 o 
   4   2   0      196.82      205.26      1.86 o 
   5   2   0        0.83        0.84      0.49 o 
   6   2   0       74.13       75.94      1.00 o 
   7   2   0       16.98       16.51      1.09 o 
   8   2   0       60.82       55.79      1.09 o 
  -9   3   0        0.04        0.07      0.94 o 
  -8   3   0       13.64       13.44      0.71 o 
  -7   3   0      244.87      247.52      3.13 o 
  -6   3   0        0.12        0.20      0.52 o 
  -5   3   0       59.93       53.27      0.70 o 
  -4   3   0       78.04       78.08      0.70 o 
  -3   3   0      374.20      430.88      5.16 o 
  -2   3   0       18.96        8.46      0.34 o 
  -1   3   0       25.17       66.43     11.90 o 
   0   3   0       78.44      121.19      0.53 o 
   1   3   0      606.71      580.33      3.48 o 
   2   3   0      112.14      111.35      1.42 o 
   3   3   0     2650.63     2657.04      6.26 o 
   4   3   0        5.57        6.95      0.43 o 
   5   3   0       20.26       23.40      0.63 o 
   6   3   0       85.02       77.31      1.01 o 
   7   3   0        6.19       10.44      0.71 o 
   8   3   0        7.32        8.48      1.16 o 
  -9   4   0       10.05        8.54      0.74 o 
  -8   4   0       17.39       12.76      0.73 o 
  -7   4   0        0.07        0.23      0.60 o 
  -6   4   0        6.29        4.32      0.56 o 
  -5   4   0       32.33       41.22      0.65 o 
  -4   4   0      861.28      914.96      5.44 o 
  -3   4   0      274.28      231.87      1.95 o 
  -2   4   0       47.34       41.29      1.55 o 
  -1   4   0      952.52      913.22      7.36 o 
   0   4   0      314.39      285.12      3.50 o 
   1   4   0      484.75      522.99      2.05 o 
   2   4   0      819.01      816.77      4.96 o 
   3   4   0        5.38        8.08      0.64 o 
   4   4   0       36.63       30.15      0.85 o 
   5   4   0       75.48       67.30      0.95 o 
   6   4   0        0.47        0.94      0.91 o 
   7   4   0       28.11       28.01      1.30 o 
   8   4   0        1.15        0.67      1.14 o 
  -9   5   0       20.83       21.38      1.29 o 
  -8   5   0       15.32       16.71      1.21 o 
  -7   5   0        0.07        0.75      1.01 o 
  -6   5   0        3.62        4.93      1.02 o 
  -5   5   0        8.64        7.65      0.87 o 
  -4   5   0       42.78       48.50      0.63 o 
  -3   5   0       64.92       71.12      1.42 o 
  -2   5   0        6.17        9.02      0.96 o 
  -1   5   0        0.31        0.32      0.34 o 
   0   5   0      370.69      368.06      2.36 o 
   1   5   0      891.15      911.30      1.90 o 
   2   5   0      711.03      696.14      2.21 o 
   3   5   0      265.70      270.56      3.12 o 
   4   5   0       23.20       28.76      0.78 o 
   5   5   0       92.71       82.12      4.75 o 
   6   5   0        0.02       -0.43      0.66 o 
   7   5   0        0.08       -0.72      0.98 o 
  -9   6   0        0.01       -1.15      1.15 o 
  -8   6   0        7.92        6.65      1.00 o 
  -7   6   0        9.94       10.42      1.08 o 
  -6   6   0       40.17       34.89      1.29 o 
  -5   6   0      105.56      109.19      1.79 o 
  -4   6   0     1385.34     1363.29      4.77 o 
  -3   6   0       80.29       82.62      4.28 o 
  -2   6   0        3.46        2.66      0.40 o 
  -1   6   0        0.03       -0.03      0.29 o 
   0   6   0       53.72       52.13      1.10 o 
   1   6   0       11.72       10.79      1.96 o 
   2   6   0      111.32      119.24      1.17 o 
   3   6   0        3.49        1.72      0.67 o 
   4   6   0       38.19       29.76      0.96 o 
   5   6   0        3.63        6.97      1.11 o 
   6   6   0        4.98        7.73      1.23 o 
  -8   7   0        4.56        4.40      1.04 o 
  -7   7   0        1.06        0.40      0.98 o 
  -6   7   0       29.95       28.39      1.28 o 
  -5   7   0        6.82        4.77      1.03 o 
  -4   7   0        3.74        4.35      0.91 o 
  -3   7   0        0.41        0.32      0.47 o 
  -2   7   0      101.06       99.38      2.66 o 
  -1   7   0      310.49      299.51      3.91 o 
   0   7   0       77.26       84.53      1.25 o 
   1   7   0        2.89        1.50      0.67 o 
   2   7   0      312.21      299.20      6.10 o 
   3   7   0       11.59       11.95      1.71 o 
   4   7   0        1.79        0.20      0.67 o 
   5   7   0        4.33        3.92      0.99 o 
  -7   8   0       28.78       33.60      1.40 o 
  -6   8   0       42.35       38.44      1.34 o 
  -5   8   0       39.33       37.94      1.29 o 
  -4   8   0        0.16        0.26      0.91 o 
  -3   8   0        0.20       -0.19      0.76 o 
  -2   8   0        0.90        2.25      0.42 o 
  -1   8   0       21.65       17.72      0.67 o 
   0   8   0        0.22        0.22      0.60 o 
   1   8   0        3.79        5.51      2.13 o 
   2   8   0        0.80        0.41      0.93 o 
   3   8   0       12.47       15.15      0.85 o 
   4   8   0       23.04       30.27      0.98 o 
  -7   9   0        1.01        1.72      1.29 o 
  -6   9   0        0.13        0.64      1.20 o 
  -5   9   0        0.21       -0.28      0.92 o 
  -4   9   0        3.39        2.05      0.84 o 
  -3   9   0       15.32       15.03      1.28 o 
  -2   9   0       46.36       47.21      1.39 o 
  -1   9   0       62.55       60.58      0.99 o 
   0   9   0       11.94       10.69      0.74 o 
   1   9   0       10.75        8.73      1.05 o 
   2   9   0        0.50        1.96      0.97 o 
   3   9   0        0.35        0.82      0.96 o 
  -5  10   0        2.24        2.59      1.15 o 
  -4  10   0        0.63        0.22      1.57 o 
  -3  10   0        5.73        8.84      1.18 o 
  -2  10   0        9.09       12.98      1.15 o 
   0  10   0        5.30        5.03      0.78 o 
   1  10   0       12.46       15.27      1.15 o 
   2 -11   1        2.12        1.09      1.01 o 
  -2 -10   1        1.02        2.12      1.13 o 
  -1 -10   1        1.77        2.56      0.84 o 
   0 -10   1        0.07        0.23      0.72 o 
   1 -10   1        5.76        3.78      0.75 o 
   2 -10   1        4.40        4.38      0.99 o 
   3 -10   1        0.01        0.64      0.93 o 
   4 -10   1        2.26        1.55      0.76 o 
   5 -10   1       20.59       21.20      1.30 o 
  -3  -9   1       10.21       11.02      1.10 o 
  -2  -9   1        4.56        5.85      1.04 o 
  -1  -9   1        3.69        5.05      0.66 o 
   0  -9   1       39.61       44.24      0.94 o 
   1  -9   1       19.61       12.89      0.72 o 
   2  -9   1        8.07        9.82      0.64 o 
   3  -9   1        0.03       -0.48      0.55 o 
   4  -9   1        2.92        4.37      0.87 o 
   5  -9   1        1.62        2.01      1.02 o 
   6  -9   1        0.02       -0.34      1.03 o 
   7  -9   1        6.27        5.66      1.31 o 
  -5  -8   1       16.37       14.86      1.36 o 
  -4  -8   1       29.61       27.99      0.95 o 
  -3  -8   1        0.18        1.53      0.70 o 
  -2  -8   1       12.17        8.17      0.99 o 
  -1  -8   1        0.04        1.39      0.64 o 
   0  -8   1        0.01       -0.38      0.58 o 
   1  -8   1        3.19        3.93      0.59 o 
   2  -8   1       10.35        9.77      0.48 o 
   3  -8   1       65.77       68.82      0.88 o 
   4  -8   1       66.89       63.90      1.43 o 
   5  -8   1       14.17       14.11      1.04 o 
   6  -8   1       18.92       18.37      1.21 o 
   7  -8   1        5.28        5.92      1.17 o 
  -5  -7   1        9.16        9.56      1.11 o 
  -4  -7   1        1.96        1.41      0.66 o 
  -3  -7   1       10.13       14.00      0.77 o 
  -2  -7   1      117.17      114.81      1.00 o 
  -1  -7   1      244.01      257.75      4.35 o 
   0  -7   1       33.90       30.31      0.74 o 
   1  -7   1       18.12       18.53      0.67 o 
   2  -7   1      224.42      220.83      1.30 o 
   3  -7   1        3.68        3.41      0.50 o 
   4  -7   1      183.25      168.72      1.96 o 
   5  -7   1       98.30       96.38      1.73 o 
   6  -7   1       37.65       34.81      1.30 o 
   7  -7   1        3.61        6.39      1.02 o 
   8  -7   1        0.67       -0.64      1.05 o 
  -6  -6   1        1.06        2.64      1.04 o 
  -5  -6   1       26.86       32.89      1.34 o 
  -4  -6   1       26.07       27.17      0.88 o 
  -3  -6   1       10.86        6.91      0.73 o 
  -2  -6   1       45.13       51.91      0.98 o 
  -1  -6   1        2.60        1.11      0.79 o 
   0  -6   1       22.44       19.71      0.71 o 
   1  -6   1      148.01      141.04      0.78 o 
   2  -6   1      305.23      294.44      1.97 o 
   3  -6   1      301.72      315.35      3.07 o 
   4  -6   1       31.55       39.14      1.43 o 
   5  -6   1       21.01       19.59      1.24 o 
   6  -6   1       25.85       25.48      1.23 o 
   7  -6   1        4.43        2.90      0.95 o 
   8  -6   1        0.00       -0.55      0.94 o 
  -7  -5   1        1.08       -0.36      0.81 o 
  -6  -5   1        0.01       -0.09      0.72 o 
  -5  -5   1       54.53       61.00      3.72 o 
  -4  -5   1      419.90      411.55      1.95 o 
  -3  -5   1      772.39      759.19      5.90 o 
  -2  -5   1       41.44       43.91      0.97 o 
  -1  -5   1      200.85      187.83      2.32 o 
   0  -5   1      546.78      582.26      4.61 o 
   1  -5   1       23.40       44.27      0.68 o 
   2  -5   1      492.33      544.70      3.31 o 
   3  -5   1       75.86       74.62      1.27 o 
   4  -5   1        0.24        1.09      0.43 o 
   5  -5   1       25.37       24.67      1.61 o 
   6  -5   1       63.14       61.89      1.44 o 
   7  -5   1       52.90       58.37      1.52 o 
   8  -5   1        4.00        2.57      1.01 o 
   9  -5   1        7.58        8.79      1.13 o 
  -8  -4   1       32.73       39.15      1.54 o 
  -7  -4   1        1.95        2.08      0.99 o 
  -6  -4   1        0.01        0.73      0.86 o 
  -5  -4   1       83.30       96.82      2.65 o 
  -4  -4   1      159.81      136.03      0.99 o 
  -3  -4   1        4.75        2.09      0.36 o 
  -2  -4   1      179.20      169.20      2.42 o 
  -1  -4   1      274.03      275.94      1.77 o 
   0  -4   1      175.69      133.20      2.16 o 
   1  -4   1      602.52      640.54      1.51 o 
   2  -4   1      274.00      323.72      3.76 o 
   3  -4   1       30.83       24.70      0.52 o 
   4  -4   1       34.55       28.74      0.59 o 
   5  -4   1      166.15      173.15      2.35 o 
   6  -4   1       15.90       14.24      0.61 o 
   7  -4   1       76.62       60.34      0.96 o 
   8  -4   1        0.84        1.11      0.64 o 
   9  -4   1        9.66       12.48      1.09 o 
  -8  -3   1       12.72       13.44      1.32 o 
  -7  -3   1       14.37       19.39      1.23 o 
  -6  -3   1      102.79      101.50      1.09 o 
  -5  -3   1       32.36       26.77      0.62 o 
  -4  -3   1      335.83      283.89      4.03 o 
  -3  -3   1        6.41        3.40      0.30 o 
  -2  -3   1      928.32      899.84      6.41 o 
  -1  -3   1      169.51      165.30      1.39 o 
   0  -3   1      354.92      329.08      0.87 o 
   1  -3   1     2405.98     2288.78     24.36 o 
   2  -3   1       52.67       73.84      1.16 o 
   3  -3   1        3.85        6.23      0.32 o 
   4  -3   1       60.46       64.41      0.68 o 
   5  -3   1      175.72      168.52      1.12 o 
   6  -3   1      117.82      121.29      1.24 o 
   7  -3   1       54.87       48.15      0.91 o 
   8  -3   1        0.96        0.83      0.61 o 
   9  -3   1        0.35        0.00      0.89 o 
  -9  -2   1       13.80       11.52      1.41 o 
  -8  -2   1       53.58       58.94      1.07 o 
  -7  -2   1       13.24       13.90      1.11 o 
  -6  -2   1        1.44        1.42      1.00 o 
  -5  -2   1      148.26      114.97      1.54 o 
  -4  -2   1      476.34      534.02      2.67 o 
  -3  -2   1       18.44       19.42      0.67 o 
  -2  -2   1       39.78       17.50      0.23 o 
  -1  -2   1     2086.98     2230.95     10.40 o 
   0  -2   1     1583.42     1645.88      5.15 o 
   1  -2   1      615.13      696.20      4.95 o 
   2  -2   1      597.88      663.45      2.05 o 
   3  -2   1      294.88      404.06      1.85 o 
   4  -2   1     1064.38     1107.32     10.27 o 
   5  -2   1      212.64      202.84      4.39 o 
   6  -2   1      379.49      370.92      9.19 o 
   7  -2   1       63.02       53.52      0.91 o 
   8  -2   1        7.31        9.76      1.06 o 
   9  -2   1        4.45        6.32      1.24 o 
  -9  -1   1       19.22       14.98      1.27 o 
  -8  -1   1       10.87       12.95      1.21 o 
  -7  -1   1        3.70        3.76      0.99 o 
  -6  -1   1      175.47      158.75      2.01 o 
  -5  -1   1       31.20       28.46      0.99 o 
  -4  -1   1      130.91      153.70      0.80 o 
  -3  -1   1      472.07      534.72      1.32 o 
  -2  -1   1    17807.99    17328.59     39.49 o 
  -1  -1   1      539.12      590.14      3.18 o 
   1  -1   1     1806.81     1727.07     16.14 o 
   2  -1   1     5294.85     5354.94     20.80 o 
   3  -1   1      131.14      121.14      0.96 o 
   4  -1   1        1.97        0.37      0.34 o 
   5  -1   1       64.93       66.08      0.75 o 
   6  -1   1       39.97       32.75      0.69 o 
   7  -1   1       15.52       19.22      1.17 o 
   8  -1   1       10.16        9.94      1.13 o 
   9  -1   1        1.26        1.74      1.23 o 
  -9   0   1        5.16        7.16      1.25 o 
  -8   0   1       14.28       16.50      1.18 o 
  -7   0   1       62.26       54.51      1.44 o 
  -6   0   1        0.80        3.73      1.05 o 
  -5   0   1      148.83      140.78      0.92 o 
  -4   0   1       38.76       49.26      0.90 o 
  -3   0   1     3122.55     3137.20     20.77 o 
  -2   0   1    11738.81    11966.66     25.57 o 
   1   0   1      500.06      606.28      1.41 o 
   2   0   1      636.54      622.11      1.60 o 
   3   0   1        2.27        0.42      0.21 o 
   4   0   1      638.20      614.40      1.68 o 
   5   0   1       73.02       78.13      1.71 o 
   6   0   1      130.09      123.66      1.74 o 
   7   0   1        6.28        9.65      1.03 o 
   8   0   1       31.41       37.55      1.48 o 
   9   0   1        4.63        4.63      0.78 o 
  -9   1   1       13.27       14.41      1.22 o 
  -8   1   1       49.78       45.45      1.44 o 
  -7   1   1      237.22      217.56      2.31 o 
  -6   1   1       95.49       80.30      0.88 o 
  -5   1   1      309.62      334.97      1.41 o 
  -4   1   1      242.82      243.14      2.65 o 
  -3   1   1        0.23        8.53      0.32 o 
  -2   1   1       11.10       12.42      0.51 o 
  -1   1   1     6706.08     6198.94     17.86 o 
   0   1   1      401.75      302.63      0.93 o 
   1   1   1     1102.73      929.39      5.69 o 
   2   1   1      725.21      690.37      2.07 o 
   3   1   1        9.49       11.32      0.50 o 
   4   1   1        5.42        7.43      0.84 o 
   5   1   1       43.78       38.04      1.09 o 
   6   1   1      250.27      227.49      2.29 o 
   7   1   1        9.62       12.71      2.13 o 
   8   1   1        5.64        2.94      0.75 o 
   9   1   1       10.92       12.79      0.88 o 
  -9   2   1        5.65        9.26      1.22 o 
  -8   2   1       19.58       15.27      1.13 o 
  -7   2   1        0.92        1.39      0.58 o 
  -6   2   1      268.26      280.82      1.50 o 
  -5   2   1      677.94      684.77      5.71 o 
  -4   2   1       19.28       13.40      0.58 o 
  -3   2   1      885.93      905.79      1.96 o 
  -2   2   1      212.35      281.27      0.82 o 
  -1   2   1      290.49      235.40      2.25 o 
   0   2   1      257.83      339.82      1.51 o 
   1   2   1     3881.67     3934.54     12.97 o 
   2   2   1       47.02       53.55      0.96 o 
   3   2   1      181.59      188.36      3.24 o 
   4   2   1      103.77      101.78      0.88 o 
   5   2   1      421.27      423.02      6.46 o 
   6   2   1        3.24        4.18      0.61 o 
   7   2   1        1.55       -0.15      0.62 o 
   8   2   1        3.45        3.96      0.79 o 
  -9   3   1        7.81        8.09      1.10 o 
  -8   3   1        0.07        0.34      0.78 o 
  -7   3   1       47.72       46.09      0.86 o 
  -6   3   1      126.06      128.86      2.57 o 
  -5   3   1        0.34        0.71      0.43 o 
  -4   3   1      189.15      210.54      4.48 o 
  -3   3   1       17.13        8.09      0.46 o 
  -2   3   1     2037.96     1988.05      3.61 o 
  -1   3   1        8.98        2.15      0.18 o 
   0   3   1       96.55      100.25      0.54 o 
   1   3   1     1169.20     1078.40      2.84 o 
   2   3   1        1.40        3.19      0.26 o 
   3   3   1      574.58      550.39      2.47 o 
   4   3   1       67.48       70.36      0.83 o 
   5   3   1      106.33       92.55      1.01 o 
   6   3   1        0.65        0.45      0.56 o 
   7   3   1       12.14       13.01      0.79 o 
   8   3   1        0.01       -0.28      1.23 o 
  -9   4   1        1.88        3.83      0.77 o 
  -8   4   1       36.19       36.22      2.54 o 
  -7   4   1       22.29       24.56      1.14 o 
  -6   4   1       97.06      105.13      5.32 o 
  -5   4   1      104.73       99.72      2.14 o 
  -4   4   1       55.73       67.31      1.04 o 
  -3   4   1       51.24       67.77      1.08 o 
  -2   4   1        0.26        0.29      0.22 o 
  -1   4   1     1477.16     1606.30      6.76 o 
   0   4   1     3270.49     3348.36      6.59 o 
   1   4   1      169.21      151.65      1.82 o 
   2   4   1     1162.52     1159.69      4.49 o 
   3   4   1        0.05       -0.31      0.31 o 
   4   4   1      116.65      118.05      1.81 o 
   5   4   1       11.77       14.03      0.64 o 
   6   4   1        3.81        3.21      0.91 o 
   7   4   1       30.89       32.43      1.35 o 
  -9   5   1        0.06        2.08      1.12 o 
  -8   5   1        3.93        4.97      1.09 o 
  -7   5   1       73.46       74.34      1.58 o 
  -6   5   1      259.32      274.57      2.41 o 
  -5   5   1        0.80       -0.42      0.85 o 
  -4   5   1      101.29       96.96      1.44 o 
  -3   5   1      512.52      476.07      3.39 o 
  -2   5   1     1643.87     1717.36      2.68 o 
  -1   5   1      301.96      331.45      1.16 o 
   0   5   1      119.59      116.29      1.59 o 
   1   5   1       91.51       84.40      1.31 o 
   2   5   1      127.32      120.37      0.80 o 
   3   5   1       50.04       45.64      0.57 o 
   4   5   1       36.52       32.80      1.77 o 
   5   5   1        1.30        2.83      0.64 o 
   6   5   1        0.10       -0.03      0.73 o 
   7   5   1        0.68       -0.44      0.75 o 
  -9   6   1        0.22        1.83      1.00 o 
  -8   6   1        3.10        3.29      1.05 o 
  -7   6   1       40.89       49.13      1.44 o 
  -6   6   1       78.55       76.17      1.57 o 
  -5   6   1        5.86        4.51      1.11 o 
  -4   6   1      175.35      201.41      2.00 o 
  -3   6   1      304.82      300.87      4.04 o 
  -2   6   1       22.98       24.69      0.52 o 
  -1   6   1        7.48        4.08      0.42 o 
   0   6   1        0.10        0.55      0.31 o 
   1   6   1      206.49      187.98      2.53 o 
   2   6   1      144.07      154.37      1.26 o 
   3   6   1       39.28       37.84      0.88 o 
   4   6   1       62.36       62.71      1.64 o 
   5   6   1        0.82        0.84      0.99 o 
   6   6   1        5.00        5.73      1.18 o 
  -8   7   1        8.07        8.80      1.18 o 
  -7   7   1        4.36        3.22      1.07 o 
  -6   7   1        5.71        6.13      1.07 o 
  -5   7   1      122.16      116.04      1.80 o 
  -4   7   1      162.65      146.29      1.87 o 
  -3   7   1      153.98      162.60      1.84 o 
  -2   7   1       10.97       11.15      0.53 o 
  -1   7   1        0.02        0.11      0.44 o 
   0   7   1       46.16       47.18      0.90 o 
   1   7   1       19.91       24.26      1.14 o 
   2   7   1      152.44      152.70      1.39 o 
   3   7   1       54.40       55.07      1.42 o 
   4   7   1        0.01       -0.71      0.72 o 
   5   7   1        5.87        4.59      1.01 o 
  -8   8   1        1.92        3.77      1.26 o 
  -7   8   1        3.71        6.03      1.14 o 
  -6   8   1        6.58        5.70      1.00 o 
  -5   8   1       35.21       36.34      1.26 o 
  -4   8   1       79.69       79.76      1.52 o 
  -3   8   1       22.39       20.50      0.98 o 
  -2   8   1       14.71       13.08      0.82 o 
  -1   8   1       81.81       78.09      1.34 o 
   0   8   1       79.76       75.13      1.11 o 
   1   8   1      128.81      144.21      2.01 o 
   2   8   1        1.54        1.35      1.00 o 
   3   8   1        0.09        0.55      0.71 o 
   4   8   1        5.17        4.00      0.72 o 
  -7   9   1        6.72        8.38      1.35 o 
  -6   9   1       13.60       15.57      1.29 o 
  -5   9   1        1.29        0.21      1.03 o 
  -4   9   1        3.22        0.75      0.86 o 
  -3   9   1       12.09       10.60      1.05 o 
  -2   9   1        4.23        4.62      1.05 o 
  -1   9   1       43.59       49.60      0.92 o 
   0   9   1       28.89       29.56      1.34 o 
   1   9   1       11.06       14.60      1.15 o 
   2   9   1        4.81        4.16      1.13 o 
   3   9   1        1.01       -0.03      1.18 o 
  -5  10   1       13.68       17.70      1.26 o 
  -4  10   1       12.56       17.00      1.52 o 
  -3  10   1        3.06        4.47      1.10 o 
  -2  10   1       27.83       32.17      1.41 o 
  -1  10   1       12.85        9.88      1.18 o 
   0  10   1        4.45        6.86      1.21 o 
   1  10   1        1.13        3.80      1.11 o 
   1 -11   2        0.08        0.20      0.69 o 
   2 -11   2        0.48       -0.97      0.97 o 
  -2 -10   2        0.04        0.98      1.07 o 
  -1 -10   2        3.62        3.67      0.77 o 
   0 -10   2        0.00       -0.23      0.80 o 
   1 -10   2        1.59        2.61      0.65 o 
   2 -10   2       37.60       36.68      2.62 o 
   3 -10   2       10.67       10.05      1.18 o 
   5 -10   2        4.07        0.79      1.04 o 
  -4  -9   2        3.07        2.23      0.98 o 
  -3  -9   2       12.06       12.17      1.19 o 
  -2  -9   2        9.29        7.29      0.72 o 
  -1  -9   2        1.16        1.04      0.68 o 
   0  -9   2        3.91        4.33      0.65 o 
   1  -9   2        3.66        2.86      0.60 o 
   2  -9   2       23.05       20.06      1.30 o 
   3  -9   2        0.40        0.07      0.44 o 
   4  -9   2        2.45        1.39      0.89 o 
   5  -9   2       32.33       36.20      1.46 o 
   6  -9   2       12.19       10.27      1.31 o 
  -5  -8   2       11.33       19.25      1.52 o 
  -4  -8   2        0.00        0.57      0.72 o 
  -3  -8   2       14.34       15.92      1.09 o 
  -2  -8   2        0.44        1.60      0.64 o 
  -1  -8   2       34.79       34.42      1.03 o 
   0  -8   2        5.01        6.71      0.64 o 
   1  -8   2       79.04       85.49      1.01 o 
   2  -8   2       68.86       66.12      0.77 o 
   3  -8   2       45.65       47.00      1.32 o 
   4  -8   2        7.71        4.48      0.94 o 
   5  -8   2        6.95        3.36      0.97 o 
   6  -8   2        1.43       -0.57      1.04 o 
   7  -8   2        0.06        0.20      1.09 o 
  -6  -7   2        8.51        7.45      1.38 o 
  -5  -7   2        6.42        5.62      1.16 o 
  -4  -7   2        8.13        6.45      1.13 o 
  -3  -7   2        8.93        8.99      0.57 o 
  -2  -7   2        0.12       -0.56      0.65 o 
  -1  -7   2      159.48      165.12      4.14 o 
   0  -7   2      160.27      172.62      1.75 o 
   1  -7   2      349.09      339.22      1.31 o 
   2  -7   2       67.96       70.77      0.88 o 
   3  -7   2      313.82      298.39      1.55 o 
   4  -7   2      181.45      170.07      5.44 o 
   5  -7   2      112.32      115.89      1.87 o 
   6  -7   2        1.75        1.34      0.98 o 
   7  -7   2        8.98        9.92      1.09 o 
   8  -7   2        0.81        2.44      1.15 o 
  -7  -6   2        4.53        5.65      1.28 o 
  -6  -6   2       40.76       48.77      1.66 o 
  -5  -6   2       39.52       49.79      1.55 o 
  -4  -6   2        0.11        0.56      0.89 o 
  -3  -6   2       12.08       17.72      0.64 o 
  -2  -6   2      909.46      908.97      4.17 o 
  -1  -6   2       13.60       11.97      0.59 o 
   0  -6   2       33.75       34.65      0.45 o 
   1  -6   2      116.05      114.12      0.73 o 
   2  -6   2      173.73      173.05      1.57 o 
   3  -6   2      142.56      133.86      2.04 o 
   4  -6   2       38.80       39.84      3.01 o 
   5  -6   2      128.22      132.32      1.36 o 
   6  -6   2       24.49       17.48      1.12 o 
   7  -6   2        0.00        0.06      0.97 o 
   8  -6   2        7.46       12.07      1.13 o 
  -7  -5   2        2.28        1.43      0.74 o 
  -6  -5   2      109.56      108.68      1.31 o 
  -5  -5   2       20.65       17.70      1.12 o 
  -4  -5   2      165.84      151.61      1.96 o 
  -3  -5   2       52.67       58.27      1.01 o 
  -2  -5   2       57.61       51.92      0.49 o 
  -1  -5   2       53.94       66.64      0.81 o 
   0  -5   2      154.96      184.08      2.25 o 
   1  -5   2       36.85       57.10      0.62 o 
   2  -5   2      267.23      251.75      1.20 o 
   3  -5   2        1.83        1.89      0.38 o 
   4  -5   2      607.21      613.55      5.22 o 
   5  -5   2        0.88       -0.58      0.67 o 
   6  -5   2       23.55       20.69      1.17 o 
   7  -5   2       13.81       12.07      1.08 o 
   8  -5   2        0.21        1.34      0.89 o 
   9  -5   2        0.00        0.12      0.91 o 
  -8  -4   2       28.07       32.69      2.65 o 
  -7  -4   2        0.44        1.59      0.79 o 
  -6  -4   2        2.87        4.78      0.68 o 
  -5  -4   2      124.50      136.17      2.88 o 
  -4  -4   2        7.52        3.78      0.54 o 
  -3  -4   2       73.51       57.74      0.52 o 
  -2  -4   2     1278.09     1225.26      3.96 o 
  -1  -4   2       91.35       69.88      1.10 o 
   0  -4   2        9.24       25.87      0.33 o 
   1  -4   2      131.05      146.80      1.58 o 
   2  -4   2      116.65      137.95      1.55 o 
   3  -4   2      414.95      385.49      4.17 o 
   4  -4   2      262.13      286.68      2.09 o 
   5  -4   2       27.01       20.38      0.92 o 
   6  -4   2      140.37      136.87      5.53 o 
   7  -4   2       58.91       55.96      0.96 o 
   8  -4   2       31.75       35.42      0.90 o 
   9  -4   2        2.27        2.87      0.98 o 
  -8  -3   2        1.09        1.19      1.16 o 
  -7  -3   2      137.77      126.76      2.02 o 
  -6  -3   2       73.31       78.75      1.58 o 
  -5  -3   2        7.44        7.19      0.48 o 
  -4  -3   2      189.82      183.72      2.35 o 
  -3  -3   2       16.14       26.43      0.72 o 
  -2  -3   2      868.40      903.03      5.07 o 
  -1  -3   2       11.56        6.30      0.18 o 
   0  -3   2       11.23       14.92      0.22 o 
   1  -3   2     1323.85     1286.83      4.97 o 
   2  -3   2      485.72      539.65      2.56 o 
   3  -3   2      366.93      412.74      2.11 o 
   4  -3   2     1239.30     1322.27      4.02 o 
   5  -3   2       41.00       46.54      0.73 o 
   6  -3   2        0.05        0.24      0.51 o 
   7  -3   2        0.28        1.18      0.77 o 
   8  -3   2        6.90        4.95      1.00 o 
   9  -3   2        3.13        1.33      1.05 o 
  -9  -2   2       17.99       25.55      1.43 o 
  -8  -2   2        0.01        1.75      1.19 o 
  -7  -2   2       10.63        8.49      1.03 o 
  -6  -2   2      130.05      138.18      1.92 o 
  -5  -2   2      124.62      121.22      1.58 o 
  -4  -2   2      609.92      636.78      2.88 o 
  -3  -2   2     2372.61     2507.64      4.85 o 
  -2  -2   2       24.43       24.63      0.64 o 
  -1  -2   2      747.54      681.29      3.16 o 
   0  -2   2     4146.43     4304.89     15.71 o 
   1  -2   2       24.35       19.86      1.00 o 
   2  -2   2     1492.72     1449.36      2.15 o 
   3  -2   2       87.96      112.92      1.08 o 
   4  -2   2       38.80       41.55      0.86 o 
   5  -2   2      495.82      479.79     16.14 o 
   6  -2   2       11.88       12.36      0.92 o 
   7  -2   2       54.79       59.48      2.21 o 
   8  -2   2       13.58       10.11      1.07 o 
   9  -2   2        0.00        0.24      1.02 o 
  -9  -1   2       12.28        9.40      1.22 o 
  -8  -1   2       30.69       23.39      1.32 o 
  -7  -1   2        3.46        3.35      0.97 o 
  -6  -1   2      161.33      126.27      1.86 o 
  -5  -1   2      895.31      919.15      3.67 o 
  -4  -1   2     1859.95     1886.66      2.60 o 
  -3  -1   2     2579.00     2815.10     10.51 o 
  -2  -1   2      697.97      599.03      4.86 o 
  -1  -1   2     2722.62     2763.45      8.55 o 
   0  -1   2     1598.89     1836.13      6.86 o 
   1  -1   2     3631.13     3359.96     10.93 o 
   2  -1   2     1336.94     1354.01      2.04 o 
   3  -1   2      809.87      872.24      2.63 o 
   4  -1   2        9.93       26.13      0.66 o 
   5  -1   2       12.21       10.51      0.48 o 
   6  -1   2      146.02      164.60      1.25 o 
   7  -1   2       18.00       17.11      1.18 o 
   8  -1   2        5.48        4.52      1.09 o 
   9  -1   2        7.68        9.06      1.25 o 
  -9   0   2        3.90        3.50      1.20 o 
  -8   0   2        3.52        2.26      1.08 o 
  -7   0   2       12.59        7.81      1.03 o 
  -6   0   2      954.56      967.47      4.08 o 
  -5   0   2      128.35      121.27      3.46 o 
  -4   0   2     1313.32     1308.40      7.07 o 
  -3   0   2     1106.32     1116.80      4.89 o 
  -2   0   2     1237.89     1296.25      6.99 o 
  -1   0   2     1066.69      890.48      6.57 o 
   0   0   2     1032.44     1220.69     14.26 o 
   1   0   2     2847.11     2851.84     21.48 o 
   2   0   2      353.34      438.78      3.75 o 
   3   0   2       13.09       31.23      0.55 o 
   4   0   2        4.46        2.54      0.40 o 
   5   0   2       85.73       84.63      1.29 o 
   6   0   2        7.75        9.62      1.04 o 
   7   0   2      219.41      209.32      2.43 o 
   8   0   2        0.88        2.38      0.99 o 
   9   0   2        3.73        6.91      0.83 o 
  -9   1   2        3.98        2.96      1.17 o 
  -8   1   2       83.85       91.96      1.78 o 
  -7   1   2       58.97       64.72      1.53 o 
  -6   1   2       38.60       37.86      1.49 o 
  -5   1   2       80.18       70.29      2.20 o 
  -4   1   2       98.85       84.27      0.77 o 
  -3   1   2      780.11      836.14      2.07 o 
  -2   1   2      348.00      262.88      2.23 o 
  -1   1   2       27.85       39.74      0.35 o 
   0   1   2    11114.01    10936.37     17.01 o 
   1   1   2     1201.68     1278.79      2.36 o 
   2   1   2      394.42      391.93      1.74 o 
   3   1   2     1222.15     1189.92      3.44 o 
   4   1   2       28.51       23.47      0.56 o 
   5   1   2        9.98       13.44      1.12 o 
   6   1   2       11.14       11.73      0.72 o 
   7   1   2       18.73       12.88      1.32 o 
   8   1   2       11.28       10.16      0.83 o 
  -9   2   2        6.49        9.19      1.09 o 
  -8   2   2        8.95        5.03      1.06 o 
  -7   2   2      111.00      104.77      1.09 o 
  -6   2   2      309.57      290.48      6.10 o 
  -5   2   2      151.67      169.28      1.09 o 
  -4   2   2      252.18      191.06      2.51 o 
  -3   2   2      129.75      185.56      1.21 o 
  -2   2   2     1669.44     1839.29      3.42 o 
  -1   2   2     4232.24     4203.66     11.49 o 
   0   2   2      226.74      290.00      2.11 o 
   1   2   2        6.57       10.50      0.32 o 
   2   2   2      139.53      104.85      0.70 o 
   3   2   2       85.61       98.21      1.13 o 
   4   2   2       88.65       87.50      0.88 o 
   5   2   2       68.71       73.44      0.98 o 
   6   2   2       82.27       82.98      2.85 o 
   7   2   2        4.46        4.67      0.70 o 
   8   2   2        0.03        0.36      0.70 o 
  -9   3   2        6.38        8.06      1.02 o 
  -8   3   2       16.48       21.34      0.98 o 
  -7   3   2       12.83       12.06      0.66 o 
  -6   3   2        2.60        0.88      0.52 o 
  -5   3   2      213.96      234.53      2.03 o 
  -4   3   2      883.23      902.70      2.37 o 
  -3   3   2      218.05      228.60      1.60 o 
  -2   3   2      769.76      763.81      5.60 o 
  -1   3   2      101.96      104.44      0.60 o 
   0   3   2     1872.72     1882.28      2.93 o 
   1   3   2      370.60      433.67      4.09 o 
   2   3   2      774.43      744.62     10.31 o 
   3   3   2       43.68       38.25      0.51 o 
   4   3   2        6.89        9.33      0.56 o 
   5   3   2       65.51       67.34      0.95 o 
   6   3   2        4.32        1.39      0.59 o 
   7   3   2        5.40        6.65      0.72 o 
   8   3   2       37.01       37.95      1.08 o 
  -9   4   2        0.02        0.38      0.99 o 
  -8   4   2        1.32        0.45      0.63 o 
  -7   4   2      130.43      119.57      5.32 o 
  -6   4   2       10.55        9.30      0.57 o 
  -5   4   2      164.37      159.02      3.30 o 
  -4   4   2      748.85      750.20      6.25 o 
  -3   4   2      339.50      363.77      2.13 o 
  -2   4   2      632.37      667.89      2.78 o 
  -1   4   2      104.36       99.62      1.15 o 
   0   4   2      212.23      221.54      1.39 o 
   1   4   2       38.67       36.31      0.51 o 
   2   4   2       42.57       44.73      0.84 o 
   3   4   2      107.77       95.42      0.93 o 
   4   4   2       20.10       14.12      0.60 o 
   5   4   2        0.32       -0.70      0.83 o 
   6   4   2       66.16       70.95      1.07 o 
   7   4   2        0.01        0.91      1.12 o 
  -9   5   2       15.07       20.57      1.29 o 
  -8   5   2        4.71        4.89      1.04 o 
  -7   5   2        8.72        5.73      1.02 o 
  -6   5   2        4.12        4.16      0.98 o 
  -5   5   2       86.66       98.69      1.56 o 
  -4   5   2      451.31      472.60      2.74 o 
  -3   5   2      204.15      203.37      1.74 o 
  -2   5   2       43.98       50.56      0.56 o 
  -1   5   2     1076.21     1080.66      4.81 o 
   0   5   2      217.49      231.91      2.79 o 
   1   5   2      246.79      208.55      1.82 o 
   2   5   2      311.94      309.17      3.15 o 
   3   5   2       69.40       66.67      1.85 o 
   4   5   2        0.96        0.51      0.45 o 
   5   5   2        1.28        3.91      1.03 o 
   6   5   2        0.37        1.22      0.71 o 
  -9   6   2       29.62       28.61      1.48 o 
  -8   6   2       24.03       25.28      1.31 o 
  -7   6   2       29.68       33.21      1.29 o 
  -6   6   2       82.04       87.66      1.72 o 
  -5   6   2       49.89       58.61      1.44 o 
  -4   6   2        0.64        1.11      0.89 o 
  -3   6   2        0.43        0.16      0.75 o 
  -2   6   2      107.05      100.96      1.70 o 
  -1   6   2       48.83       43.03      0.57 o 
   0   6   2        2.08        3.66      0.43 o 
   1   6   2        3.62        3.45      0.40 o 
   2   6   2       29.99       24.47      0.56 o 
   3   6   2      135.60      141.30      1.32 o 
   4   6   2       25.99       23.55      0.85 o 
   5   6   2       37.05       40.13      1.43 o 
   6   6   2        0.47        2.34      0.97 o 
  -8   7   2        0.15        0.18      1.05 o 
  -7   7   2       17.10       14.18      1.09 o 
  -6   7   2        0.73        2.10      1.03 o 
  -5   7   2       53.17       57.62      1.49 o 
  -4   7   2      266.79      258.82      2.43 o 
  -3   7   2       77.81       77.15      1.42 o 
  -2   7   2      158.17      151.56      1.63 o 
  -1   7   2      188.47      192.28      1.78 o 
   0   7   2        7.83        5.51      0.55 o 
   2   7   2        6.63        6.34      0.70 o 
   3   7   2        4.15        2.16      0.75 o 
   5   7   2        2.48        3.12      1.09 o 
  -7   8   2        0.01       -0.67      1.11 o 
  -6   8   2        9.71        9.09      1.06 o 
  -5   8   2        7.75        8.10      1.08 o 
  -4   8   2        0.01       -0.62      0.97 o 
  -3   8   2        8.68        6.82      0.89 o 
  -2   8   2       37.24       28.93      1.16 o 
  -1   8   2       45.79       37.13      1.21 o 
   0   8   2        2.71        3.25      0.89 o 
   1   8   2       18.38       17.68      1.18 o 
   2   8   2       80.69       74.33      1.62 o 
   3   8   2        5.67        9.61      0.78 o 
   4   8   2        0.86        0.40      0.77 o 
  -7   9   2        4.72        5.37      1.29 o 
  -6   9   2        3.73        2.43      1.03 o 
  -5   9   2       11.59       10.89      1.07 o 
  -4   9   2       33.73       37.74      1.32 o 
  -3   9   2       64.35       62.73      2.52 o 
  -2   9   2       12.66       17.34      1.17 o 
  -1   9   2        1.12        0.45      0.98 o 
   0   9   2        0.97        0.20      1.05 o 
   1   9   2       16.52       18.82      1.23 o 
   2   9   2        9.77        7.18      1.07 o 
  -5  10   2        0.71        0.99      0.99 o 
  -4  10   2        0.78        0.25      1.03 o 
  -3  10   2        1.43        2.72      1.15 o 
  -2  10   2       11.48       14.94      1.23 o 
  -1  10   2       19.70       21.28      1.38 o 
   0  10   2       21.84       23.42      1.30 o 
   1  10   2       22.44       21.89      1.41 o 
   1 -11   3        0.04        0.98      1.10 o 
   2 -11   3        0.16       -0.57      0.84 o 
  -2 -10   3        4.18        5.10      0.83 o 
  -1 -10   3        8.03        7.57      0.97 o 
   0 -10   3        4.30        6.15      2.02 o 
   1 -10   3        1.77        2.00      0.99 o 
   2 -10   3        3.73        2.20      0.69 o 
   3 -10   3       13.97       12.21      1.46 o 
   4 -10   3        0.14       -0.64      0.92 o 
   5 -10   3        0.02        2.02      1.13 o 
  -4  -9   3        7.55       12.53      1.27 o 
  -3  -9   3        1.03        1.65      1.08 o 
  -2  -9   3        5.45        6.20      0.70 o 
  -1  -9   3        6.85       11.84      0.72 o 
   0  -9   3        9.43        8.40      0.63 o 
   1  -9   3        0.40        0.08      0.79 o 
   2  -9   3        6.96        8.16      0.65 o 
   3  -9   3       30.34       29.74      0.78 o 
   4  -9   3       35.35       33.76      1.34 o 
   5  -9   3       28.36       31.32      1.47 o 
   6  -9   3       22.72       22.36      1.38 o 
  -5  -8   3        6.72        6.98      1.28 o 
  -4  -8   3        2.92        4.79      0.77 o 
  -3  -8   3        1.05        3.66      0.70 o 
  -2  -8   3       22.85       26.75      1.44 o 
  -1  -8   3        0.58        0.57      0.63 o 
   0  -8   3      130.43      131.60      2.07 o 
   1  -8   3      223.78      196.96      1.68 o 
   2  -8   3       53.07       54.43      0.71 o 
   3  -8   3        8.63       10.38      0.64 o 
   4  -8   3       19.83       22.48      0.72 o 
   5  -8   3       28.09       22.74      1.22 o 
   6  -8   3        8.02        8.04      1.16 o 
   7  -8   3       13.89       19.16      1.35 o 
  -6  -7   3       23.90       27.94      1.53 o 
  -5  -7   3        6.20        4.09      1.21 o 
  -4  -7   3      134.14      155.60      2.95 o 
  -3  -7   3        2.46        2.36      0.58 o 
  -2  -7   3        0.68        0.19      1.04 o 
  -1  -7   3      110.97      101.07      4.24 o 
   0  -7   3      242.38      264.13      2.77 o 
   1  -7   3      141.30      132.55      2.39 o 
   2  -7   3       18.18       19.07      1.02 o 
   3  -7   3       29.09       31.33      1.02 o 
   4  -7   3        9.87        7.80      0.64 o 
   5  -7   3       16.56       14.36      0.71 o 
   6  -7   3       44.07       46.67      1.44 o 
   7  -7   3       32.68       34.20      1.41 o 
   8  -7   3        0.69        1.88      1.03 o 
  -7  -6   3        0.09        0.28      1.13 o 
  -6  -6   3       28.02       22.34      1.45 o 
  -5  -6   3        9.54        7.53      1.15 o 
  -4  -6   3       45.40       36.00      1.28 o 
  -3  -6   3       19.73       13.15      0.58 o 
  -2  -6   3      360.53      354.53      7.07 o 
  -1  -6   3       13.23       12.00      0.60 o 
   0  -6   3        2.95        1.01      0.38 o 
   1  -6   3       41.15       34.61      0.49 o 
   2  -6   3      214.72      223.39      4.84 o 
   3  -6   3        5.81        6.98      1.86 o 
   4  -6   3      361.60      338.67      1.96 o 
   5  -6   3        0.15        1.17      0.58 o 
   6  -6   3       35.74       36.14      1.35 o 
   7  -6   3       11.24       11.30      1.15 o 
   8  -6   3        0.11       -0.24      1.05 o 
  -7  -5   3       91.85       94.34      1.93 o 
  -6  -5   3        1.80        3.54      0.66 o 
  -5  -5   3        5.39        9.10      0.97 o 
  -4  -5   3      179.22      189.90      2.77 o 
  -3  -5   3       86.69       85.04      1.00 o 
  -2  -5   3      260.14      240.53      2.27 o 
  -1  -5   3      236.29      226.55      2.37 o 
   0  -5   3       84.01       72.90      1.04 o 
   1  -5   3       88.97       83.40      0.61 o 
   2  -5   3        2.92        4.13      0.41 o 
   3  -5   3       53.66       50.23      0.69 o 
   4  -5   3      472.69      483.49      3.07 o 
   5  -5   3       18.96       17.78      1.06 o 
   6  -5   3        0.06       -0.18      0.96 o 
   7  -5   3        1.63        2.49      0.97 o 
   8  -5   3        2.30        1.75      0.96 o 
  -8  -4   3        0.78        3.38      0.83 o 
  -7  -4   3       14.98       20.53      0.87 o 
  -6  -4   3        5.55        5.06      0.66 o 
  -5  -4   3      158.20      127.66      1.20 o 
  -4  -4   3        7.85        7.50      0.44 o 
  -3  -4   3      138.71      129.61      1.38 o 
  -2  -4   3        0.06        0.71      0.24 o 
  -1  -4   3      510.02      476.02      2.57 o 
   0  -4   3      332.99      385.54      2.57 o 
   1  -4   3      212.76      269.97      1.03 o 
   2  -4   3     1576.86     1764.44      2.81 o 
   3  -4   3      396.87      362.47      2.71 o 
   4  -4   3       33.78       34.14      1.02 o 
   5  -4   3       13.13       12.26      0.90 o 
   6  -4   3      107.44      105.87      4.82 o 
   7  -4   3       27.31       23.35      0.79 o 
   8  -4   3       18.41       18.49      0.85 o 
  -8  -3   3       38.13       42.46      1.55 o 
  -7  -3   3       28.38       43.72      1.35 o 
  -6  -3   3       55.82       54.26      1.29 o 
  -5  -3   3      305.71      298.17      2.31 o 
  -4  -3   3        0.04       -0.27      0.43 o 
  -3  -3   3        2.35        1.34      0.28 o 
  -2  -3   3       34.77       49.35      1.03 o 
  -1  -3   3      494.23      534.68      1.59 o 
   0  -3   3     1794.26     1906.99      3.82 o 
   1  -3   3        3.58        1.28      0.21 o 
   2  -3   3      479.84      608.21      7.05 o 
   3  -3   3      644.29      672.01      1.85 o 
   4  -3   3       11.38       10.05      0.74 o 
   5  -3   3       65.23       72.71      1.25 o 
   6  -3   3       13.42       12.64      1.46 o 
   7  -3   3      111.64      103.79      3.66 o 
   8  -3   3       13.81       12.42      1.20 o 
   9  -3   3        7.47       10.93      1.11 o 
  -9  -2   3        0.00        0.40      1.23 o 
  -8  -2   3       89.65       89.56      1.89 o 
  -7  -2   3       13.77       13.88      1.10 o 
  -6  -2   3       43.36       47.26      1.40 o 
  -5  -2   3        0.02        2.36      0.76 o 
  -4  -2   3      132.84      143.12      1.46 o 
  -3  -2   3     2597.63     2860.40     13.20 o 
  -2  -2   3     2054.95     2105.06      4.47 o 
  -1  -2   3     2567.97     2447.99     13.28 o 
   0  -2   3      390.52      345.26      2.79 o 
   1  -2   3      146.34      119.38      0.64 o 
   2  -2   3     1006.57     1023.03      1.99 o 
   3  -2   3      731.18      682.39      1.84 o 
   4  -2   3      204.09      219.48      1.74 o 
   5  -2   3      102.63       96.29      1.34 o 
   6  -2   3       73.22       68.32      1.64 o 
   7  -2   3       68.95       68.53      1.02 o 
   8  -2   3        4.25        3.69      1.13 o 
   9  -2   3        1.77        2.38      1.09 o 
  -9  -1   3        2.77        2.19      1.21 o 
  -8  -1   3      106.82      129.62      2.08 o 
  -7  -1   3       38.35       30.25      1.24 o 
  -6  -1   3       75.40       56.66      1.50 o 
  -5  -1   3      235.63      243.62      2.01 o 
  -4  -1   3     1731.66     1762.47      4.89 o 
  -3  -1   3      301.67      256.45      1.76 o 
  -2  -1   3        2.22        0.86      0.26 o 
  -1  -1   3       14.39       17.21      0.36 o 
   0  -1   3      104.58      127.53      1.80 o 
   1  -1   3      454.79      389.30      1.05 o 
   2  -1   3      208.43      228.51      0.95 o 
   3  -1   3      399.44      409.81      1.85 o 
   4  -1   3        0.73       -0.07      0.48 o 
   5  -1   3       18.16       17.14      0.71 o 
   6  -1   3      160.09      183.11      8.71 o 
   7  -1   3       26.67       18.85      1.26 o 
   8  -1   3        4.69        3.44      0.82 o 
  -9   0   3        2.36        1.36      1.12 o 
  -8   0   3       19.36       17.38      1.23 o 
  -7   0   3        7.35        3.36      1.00 o 
  -6   0   3     1307.89     1250.44      4.73 o 
  -5   0   3      208.78      236.08      2.03 o 
  -4   0   3      121.67      105.65      9.95 o 
  -3   0   3      336.79      357.17      6.62 o 
  -2   0   3     5190.09     5463.84     69.54 o 
  -1   0   3      641.26      690.94      5.98 o 
   0   0   3     8315.51     8344.00     21.31 o 
   1   0   3     1177.19     1281.72      9.75 o 
   2   0   3      746.80      671.43      2.24 o 
   3   0   3      507.20      462.78      2.25 o 
   4   0   3       13.31       16.98      0.73 o 
   5   0   3      220.28      200.32      1.95 o 
   6   0   3       23.33       23.77      0.81 o 
   7   0   3       29.83       42.31      1.03 o 
   8   0   3        0.00       -0.49      0.75 o 
  -9   1   3        4.83        5.00      1.03 o 
  -8   1   3       57.47       57.69      1.52 o 
  -7   1   3       24.39       28.05      1.28 o 
  -6   1   3        8.36        5.67      0.56 o 
  -5   1   3      481.84      467.47      5.44 o 
  -4   1   3       33.83       62.65      0.76 o 
  -3   1   3      390.34      349.06      1.19 o 
  -2   1   3      465.97      400.89      1.54 o 
  -1   1   3      227.57      277.34      2.77 o 
   0   1   3     9442.24     9216.30     49.44 o 
   1   1   3     1691.37     1791.69      4.14 o 
   2   1   3        6.72        0.82      0.41 o 
   3   1   3      724.13      753.88      2.95 o 
   4   1   3       33.24       29.75      0.87 o 
   5   1   3        0.27       -0.13      0.55 o 
   6   1   3      117.16      121.61      2.52 o 
   7   1   3       34.36       34.89      0.98 o 
   8   1   3       14.86       16.80      0.87 o 
  -9   2   3       22.42       25.20      1.33 o 
  -8   2   3       45.39       40.42      1.30 o 
  -7   2   3      279.10      293.49      9.54 o 
  -6   2   3      348.30      338.08      3.07 o 
  -5   2   3      304.44      320.86      5.73 o 
  -4   2   3       15.86       18.75      0.46 o 
  -3   2   3      112.62      115.37      1.02 o 
  -2   2   3      529.91      557.78      3.83 o 
  -1   2   3      554.13      542.42      1.65 o 
   0   2   3     2263.16     2196.93      2.52 o 
   1   2   3       42.11       56.20      0.53 o 
   2   2   3       16.36       11.36      0.35 o 
   3   2   3      309.89      296.86      1.98 o 
   4   2   3      129.79      134.64      1.55 o 
   5   2   3       23.95       24.48      0.75 o 
   6   2   3      277.37      273.31      6.60 o 
   7   2   3        2.85        4.27      1.06 o 
   8   2   3        3.58        3.47      0.76 o 
  -9   3   3        8.98        9.14      1.01 o 
  -8   3   3        3.26        4.94      0.62 o 
  -7   3   3        4.32        1.92      0.59 o 
  -6   3   3       21.27       18.58      0.95 o 
  -5   3   3       41.29       32.57      0.63 o 
  -4   3   3      293.12      327.51      6.53 o 
  -3   3   3      506.67      512.60      3.48 o 
  -2   3   3     1546.86     1573.08      1.94 o 
  -1   3   3     1351.38     1413.16      6.30 o 
   0   3   3      758.16      747.04      1.84 o 
   1   3   3      210.38      205.12      1.23 o 
   2   3   3       79.50       64.43      0.80 o 
   3   3   3      160.21      152.52      2.18 o 
   4   3   3      200.13      181.84      2.52 o 
   5   3   3       82.88       78.72      1.06 o 
   6   3   3        1.84        0.77      0.66 o 
   7   3   3        5.39        5.88      0.88 o 
  -9   4   3        1.86        2.29      0.98 o 
  -8   4   3        0.56        0.71      0.88 o 
  -7   4   3      239.79      244.35      7.56 o 
  -6   4   3      346.57      323.39     10.35 o 
  -5   4   3      138.43      135.58      3.77 o 
  -4   4   3        0.02       -0.40      0.40 o 
  -3   4   3        0.04        0.47      0.26 o 
  -2   4   3      121.25      152.59      0.77 o 
  -1   4   3       85.48       84.59      0.49 o 
   0   4   3      342.05      340.10      1.23 o 
   1   4   3      428.46      419.55      4.04 o 
   2   4   3      112.77      123.82      1.25 o 
   3   4   3      276.79      255.84      1.42 o 
   4   4   3       31.58       35.72      1.63 o 
   5   4   3        1.68        0.21      0.61 o 
   6   4   3        0.43       -0.68      0.68 o 
   7   4   3        2.44        3.54      1.32 o 
  -9   5   3        1.21        1.05      0.92 o 
  -8   5   3       15.43       12.27      1.15 o 
  -7   5   3        5.13        2.84      1.04 o 
  -6   5   3       25.89       29.56      1.20 o 
  -5   5   3      101.61       99.64      1.56 o 
  -4   5   3      333.49      330.04      2.38 o 
  -3   5   3      681.14      662.63      3.07 o 
  -2   5   3      192.36      171.52      3.12 o 
  -1   5   3      352.41      365.55      2.60 o 
   0   5   3       42.80       47.41      0.72 o 
   1   5   3        9.15        7.57      0.48 o 
   2   5   3        3.68        4.21      0.42 o 
   3   5   3       48.86       49.75      1.47 o 
   4   5   3        9.38        4.91      0.63 o 
   5   5   3       73.95       79.03      5.03 o 
   6   5   3        1.09        0.96      1.12 o 
  -9   6   3       31.84       32.86      1.48 o 
  -8   6   3       12.57       14.42      1.10 o 
  -7   6   3       42.79       39.12      1.42 o 
  -6   6   3       67.88       62.35      1.60 o 
  -5   6   3       14.53       14.06      1.10 o 
  -4   6   3      101.20      103.18      1.61 o 
  -3   6   3        0.04        2.35      0.82 o 
  -2   6   3       16.88       19.10      0.79 o 
  -1   6   3        9.73       11.27      0.50 o 
   0   6   3       30.70       34.43      1.03 o 
   1   6   3      215.20      208.27      2.00 o 
   2   6   3       69.15       57.60      0.71 o 
   3   6   3       54.41       67.54      1.10 o 
   4   6   3        3.89        5.43      0.71 o 
   5   6   3        7.50       11.37      1.04 o 
  -8   7   3        0.25        0.38      1.00 o 
  -7   7   3        5.35        4.51      1.18 o 
  -6   7   3       22.04       24.06      1.26 o 
  -5   7   3       56.47       57.42      1.50 o 
  -4   7   3      566.64      563.78      3.41 o 
  -3   7   3      280.65      267.48      2.28 o 
  -2   7   3        1.34        2.28      0.57 o 
  -1   7   3       14.55       13.72      0.82 o 
   0   7   3        0.19       -0.18      0.52 o 
   1   7   3        0.13        0.80      0.55 o 
   2   7   3       15.27       17.35      1.54 o 
   3   7   3        1.01        1.48      0.65 o 
   4   7   3        0.02       -0.93      0.97 o 
  -7   8   3        4.78        2.37      1.16 o 
  -6   8   3        1.12        0.57      1.11 o 
  -5   8   3        4.18        2.87      1.05 o 
  -4   8   3        0.24        0.30      1.05 o 
  -3   8   3        7.40        7.06      0.90 o 
  -2   8   3       12.88       15.19      1.01 o 
  -1   8   3       19.66       16.47      0.70 o 
   0   8   3       42.59       54.20      1.37 o 
   1   8   3       15.20       16.62      1.11 o 
   2   8   3       65.70       64.12      1.62 o 
   3   8   3       16.86       14.58      1.23 o 
  -6   9   3       37.93       36.74      1.46 o 
  -5   9   3       46.54       39.56      1.47 o 
  -4   9   3       14.39       15.67      1.20 o 
  -3   9   3        0.42        0.30      0.96 o 
  -2   9   3        0.00        0.60      0.99 o 
  -1   9   3        2.97        3.97      1.02 o 
   0   9   3        6.39        7.13      1.20 o 
   1   9   3        1.33        2.32      1.19 o 
   2   9   3        0.31        0.69      1.08 o 
  -5  10   3        0.09        0.39      1.08 o 
  -4  10   3        3.68        3.57      1.26 o 
  -3  10   3       23.08       29.50      1.52 o 
  -2  10   3       40.35       42.93      1.63 o 
  -1  10   3       48.38       45.48      1.56 o 
   0  10   3       18.07       22.01      1.32 o 
  -2 -10   4        0.03       -0.40      0.74 o 
  -1 -10   4        3.58        2.28      0.69 o 
   0 -10   4        9.85       13.44      1.59 o 
   1 -10   4       12.64       16.00      0.78 o 
   2 -10   4        6.53        6.92      0.71 o 
   3 -10   4        4.59        2.86      0.66 o 
   4 -10   4        0.40       -0.06      0.66 o 
  -4  -9   4        0.57        3.52      1.16 o 
  -3  -9   4        1.43        0.81      0.65 o 
  -2  -9   4       14.09       12.58      1.43 o 
  -1  -9   4        8.99        7.24      0.81 o 
   0  -9   4        0.56       -0.33      0.61 o 
   1  -9   4       24.63       23.37      0.78 o 
   2  -9   4      139.22      135.45      1.31 o 
   3  -9   4       24.26       18.32      0.64 o 
   4  -9   4       12.80       14.14      0.80 o 
   5  -9   4       54.50       56.10      1.65 o 
   6  -9   4       25.74       29.30      1.63 o 
  -5  -8   4        5.85        5.49      1.18 o 
  -4  -8   4        5.21        7.24      0.74 o 
  -3  -8   4        0.08        1.43      0.68 o 
  -2  -8   4       75.69       82.96      1.12 o 
  -1  -8   4       39.10       35.12      1.13 o 
   0  -8   4       45.92       51.71      1.66 o 
   1  -8   4       26.07       24.02      0.71 o 
   2  -8   4        0.10        2.02      0.47 o 
   3  -8   4       50.46       48.06      0.91 o 
   4  -8   4        8.57        6.50      0.63 o 
   5  -8   4       30.70       33.17      0.87 o 
   6  -8   4       14.65       10.53      1.15 o 
   7  -8   4        2.34        3.35      1.34 o 
  -6  -7   4       22.85       24.86      1.45 o 
  -5  -7   4       23.21       21.54      1.38 o 
  -4  -7   4       50.47       49.84      0.97 o 
  -3  -7   4        4.20        2.02      0.67 o 
  -2  -7   4      164.18      162.07      1.33 o 
  -1  -7   4      405.24      394.01      3.19 o 
   0  -7   4        4.64        8.86      0.65 o 
   1  -7   4       19.52       22.63      0.53 o 
   2  -7   4       42.10       35.87      1.04 o 
   3  -7   4       34.45       36.81      1.92 o 
   4  -7   4       76.25       80.01      1.82 o 
   5  -7   4        6.01        7.10      0.75 o 
   6  -7   4        1.43        1.53      1.04 o 
   7  -7   4       11.56        8.76      1.24 o 
  -7  -6   4        4.36        2.11      1.12 o 
  -6  -6   4        0.00       -1.07      1.23 o 
  -5  -6   4       51.11       55.75      1.50 o 
  -4  -6   4        3.92        3.84      0.63 o 
  -3  -6   4       44.41       48.58      0.72 o 
  -2  -6   4       87.37       92.93      3.92 o 
  -1  -6   4        7.98        7.04      1.36 o 
   0  -6   4        3.31        2.52      0.37 o 
   1  -6   4       13.01       12.24      0.42 o 
   2  -6   4       61.28       62.76      1.57 o 
   3  -6   4      127.04      133.91      2.71 o 
   4  -6   4      138.74      124.67      1.19 o 
   5  -6   4      135.05      138.04      1.71 o 
   6  -6   4        4.96        3.73      1.19 o 
   7  -6   4       13.88       16.23      1.25 o 
   8  -6   4        1.16        0.08      1.14 o 
  -7  -5   4       54.29       52.50      1.12 o 
  -6  -5   4        2.19        0.99      0.63 o 
  -5  -5   4       19.81       19.51      1.48 o 
  -4  -5   4        1.94        0.32      0.46 o 
  -3  -5   4       75.15       66.34      0.80 o 
  -2  -5   4      346.02      320.61      2.55 o 
  -1  -5   4       20.58       21.71      0.76 o 
   0  -5   4      558.45      601.80      1.96 o 
   1  -5   4      313.41      279.80      1.25 o 
   2  -5   4       35.79       35.34      0.42 o 
   3  -5   4       33.92       32.96      0.59 o 
   4  -5   4      319.23      320.03      5.11 o 
   5  -5   4       11.21       14.68      1.14 o 
   6  -5   4       61.53       60.01      1.53 o 
   7  -5   4        2.92        2.57      0.88 o 
   8  -5   4        0.03       -0.93      0.93 o 
  -8  -4   4       59.75       71.09      3.41 o 
  -7  -4   4        3.45        4.23      0.69 o 
  -6  -4   4       28.09       32.96      0.85 o 
  -5  -4   4        8.88       13.95      0.69 o 
  -4  -4   4       42.25       46.32      0.64 o 
  -3  -4   4      532.64      523.90      3.83 o 
  -2  -4   4      381.24      398.02      1.54 o 
  -1  -4   4        5.46        6.49      0.44 o 
   0  -4   4       32.80       57.46      0.53 o 
   1  -4   4      175.30      219.72      1.16 o 
   2  -4   4       74.74       71.34      1.03 o 
   3  -4   4        2.17        3.31      0.49 o 
   4  -4   4      264.49      286.69      2.26 o 
   5  -4   4      101.05      100.22      1.56 o 
   6  -4   4        0.13       -0.34      0.59 o 
   7  -4   4       64.56       73.02      3.25 o 
   8  -4   4       27.96       26.37      1.02 o 
  -8  -3   4        5.97        8.03      1.33 o 
  -7  -3   4        0.00        1.52      0.97 o 
  -6  -3   4        3.88        5.46      0.86 o 
  -5  -3   4       96.43      101.67      1.07 o 
  -4  -3   4       41.58       52.34      1.64 o 
  -3  -3   4      232.15      230.51      1.08 o 
  -2  -3   4      458.57      410.11      2.91 o 
  -1  -3   4      191.14      173.83      1.87 o 
   0  -3   4      984.99      958.69      2.43 o 
   1  -3   4     1657.08     1713.55      2.58 o 
   2  -3   4       83.25       81.24      1.15 o 
   3  -3   4      107.07       88.53      1.73 o 
   4  -3   4       10.95       10.13      0.77 o 
   5  -3   4       23.58       17.97      0.88 o 
   6  -3   4       27.64       27.00      1.05 o 
   7  -3   4       47.66       42.38      0.95 o 
   8  -3   4       14.47       15.63      1.24 o 
  -9  -2   4        8.33       12.71      1.37 o 
  -8  -2   4        5.98        7.30      1.21 o 
  -7  -2   4        3.79        6.93      1.05 o 
  -6  -2   4      343.19      363.91      2.79 o 
  -5  -2   4        3.50        4.84      0.81 o 
  -4  -2   4      640.01      571.01      4.32 o 
  -3  -2   4      186.96      204.30      1.54 o 
  -2  -2   4      114.40      131.86      2.11 o 
  -1  -2   4       51.70       73.88      1.09 o 
   0  -2   4      416.51      435.81      0.88 o 
   1  -2   4       22.75       35.85      0.40 o 
   2  -2   4       48.55       45.01      1.72 o 
   3  -2   4       26.78       28.97      0.79 o 
   4  -2   4     1419.35     1469.92      4.40 o 
   5  -2   4       72.67       74.79      1.22 o 
   6  -2   4        1.26        4.51      0.76 o 
   7  -2   4       64.68       72.21      1.69 o 
   8  -2   4        1.36        0.04      0.78 o 
  -9  -1   4       31.68       25.90      1.56 o 
  -8  -1   4      177.61      153.68      2.24 o 
  -7  -1   4        9.25       11.86      1.02 o 
  -6  -1   4      163.08      141.56      1.79 o 
  -5  -1   4       90.40       76.21      0.75 o 
  -4  -1   4      201.91      212.59      1.32 o 
  -3  -1   4      510.43      535.90      3.95 o 
  -2  -1   4      226.05      161.09      2.34 o 
  -1  -1   4      178.42      182.82      0.98 o 
   0  -1   4     2424.77     2447.62     15.17 o 
   1  -1   4     1883.90     1959.46      8.66 o 
   2  -1   4      225.35      277.30      1.15 o 
   3  -1   4       32.35       44.40      0.62 o 
   4  -1   4        3.54        1.14      0.67 o 
   5  -1   4       29.10       28.60      1.03 o 
   6  -1   4       47.30       45.30      1.13 o 
   7  -1   4       65.56       61.48      1.12 o 
   8  -1   4       39.48       32.89      1.04 o 
  -9   0   4       28.07       28.43      1.44 o 
  -8   0   4       72.17       62.71      1.60 o 
  -7   0   4       60.01       65.54      1.44 o 
  -6   0   4       47.32       40.18      2.16 o 
  -5   0   4      143.80      142.26      2.51 o 
  -4   0   4      437.76      414.32      2.31 o 
  -3   0   4       34.88       20.38      0.65 o 
  -2   0   4      359.75      349.48      2.80 o 
  -1   0   4      775.40      775.49      2.32 o 
   0   0   4      433.43      511.02      3.90 o 
   1   0   4     1562.08     1626.91      2.52 o 
   2   0   4       38.37       36.47      1.45 o 
   3   0   4      278.45      303.35      4.96 o 
   4   0   4       29.64       22.24      0.87 o 
   5   0   4       54.37       51.53      1.24 o 
   6   0   4       50.17       53.34      1.01 o 
   7   0   4        7.34       10.29      0.84 o 
   8   0   4        0.96       -0.48      0.82 o 
  -9   1   4        7.11        6.80      1.15 o 
  -8   1   4       12.02       13.69      1.13 o 
  -7   1   4       98.75       72.79      1.47 o 
  -6   1   4      202.04      199.41      8.62 o 
  -5   1   4       15.07       15.75      0.52 o 
  -4   1   4        5.45        7.69      1.00 o 
  -3   1   4      527.14      486.74      3.69 o 
  -2   1   4       26.00       38.10      0.45 o 
  -1   1   4      123.92      111.41      1.48 o 
   0   1   4      178.55      172.12      1.59 o 
   1   1   4      764.29      710.68      3.83 o 
   2   1   4       36.66       57.24      0.65 o 
   3   1   4       30.15       30.51      0.60 o 
   4   1   4       49.95       51.43      1.11 o 
   5   1   4        7.64        3.93      0.82 o 
   6   1   4       80.10       80.78      1.19 o 
   7   1   4       68.86       74.58      1.92 o 
   8   1   4        1.95        1.82      1.36 o 
  -9   2   4       24.11       25.33      1.35 o 
  -8   2   4       88.73       89.25      1.71 o 
  -7   2   4      155.50      141.93      2.88 o 
  -6   2   4        4.48        7.34      0.60 o 
  -5   2   4      111.63      124.10      3.73 o 
  -4   2   4       99.43       99.43      1.15 o 
  -3   2   4        3.86        2.95      1.79 o 
  -2   2   4      955.93     1032.09      6.31 o 
  -1   2   4        0.61        2.80      0.49 o 
   0   2   4      525.66      545.14      2.82 o 
   1   2   4        0.41        1.02      0.42 o 
   2   2   4       40.22       59.04      0.51 o 
   3   2   4      223.59      196.76      1.79 o 
   4   2   4        4.43        6.91      0.76 o 
   5   2   4        0.10        0.42      0.61 o 
   6   2   4       46.28       48.51      1.41 o 
   7   2   4        0.26        0.33      0.71 o 
  -9   3   4        1.20        1.96      0.99 o 
  -8   3   4        0.37        0.94      0.61 o 
  -7   3   4        0.79       -0.04      0.60 o 
  -6   3   4       47.15       50.55      1.52 o 
  -5   3   4      261.27      275.68      5.81 o 
  -4   3   4      569.07      553.94     12.56 o 
  -3   3   4      183.89      193.94      4.20 o 
  -2   3   4        0.71        6.72      0.44 o 
  -1   3   4      537.07      543.93      1.48 o 
   0   3   4        2.26        0.81      0.18 o 
   1   3   4      193.57      196.73      0.70 o 
   2   3   4      107.20      122.54      1.45 o 
   3   3   4      236.64      219.23      1.98 o 
   4   3   4       79.52       70.29      1.37 o 
   5   3   4       66.42       72.16      1.50 o 
   6   3   4       13.69       15.61      0.82 o 
   7   3   4        1.07        0.56      1.44 o 
  -9   4   4       17.22       14.84      1.15 o 
  -8   4   4       20.78       22.10      1.16 o 
  -7   4   4       95.34       88.52      1.63 o 
  -6   4   4       92.93       93.83      2.66 o 
  -5   4   4       13.17       17.62      8.92 o 
  -4   4   4       19.06       29.59      2.12 o 
  -3   4   4      115.00      122.77      0.81 o 
  -2   4   4       23.92       26.82      0.39 o 
  -1   4   4      393.55      389.22      3.94 o 
   0   4   4      784.76      774.91      1.41 o 
   1   4   4       11.77        9.23      0.30 o 
   2   4   4        0.28        0.59      0.37 o 
   3   4   4       66.49       69.70      0.93 o 
   4   4   4        6.21        9.46      0.92 o 
   5   4   4        4.53        4.88      0.64 o 
   6   4   4        4.43        3.99      0.76 o 
  -9   5   4        0.89        1.06      1.04 o 
  -8   5   4       16.03       18.78      1.18 o 
  -7   5   4      133.26      129.64      2.00 o 
  -6   5   4      146.84      151.48      2.00 o 
  -5   5   4      224.49      218.17      2.14 o 
  -4   5   4      169.55      172.40      1.85 o 
  -3   5   4       16.74       16.44      0.87 o 
  -2   5   4        1.37        1.89      0.46 o 
  -1   5   4      114.03      120.56      1.14 o 
   0   5   4      274.74      271.88      4.28 o 
   1   5   4      130.38      132.92      0.87 o 
   2   5   4      128.41      137.11      0.94 o 
   3   5   4      178.77      169.75      1.88 o 
   4   5   4       40.24       42.76      1.77 o 
   5   5   4        1.75       -0.05      0.63 o 
   6   5   4        0.01        0.01      0.74 o 
  -9   6   4       12.52       12.99      1.23 o 
  -8   6   4        4.52        5.17      1.10 o 
  -7   6   4       11.67       14.01      1.29 o 
  -6   6   4       89.06      102.24      1.82 o 
  -5   6   4       27.24       26.23      1.20 o 
  -4   6   4      127.43      130.33      1.84 o 
  -3   6   4      220.29      195.63      1.96 o 
  -2   6   4      272.56      259.53      1.52 o 
  -1   6   4      229.80      206.17      1.87 o 
   0   6   4        0.88        7.49      3.70 o 
   1   6   4        1.76        3.50      1.49 o 
   2   6   4        0.13        0.90      0.55 o 
   3   6   4       48.93       44.89      1.53 o 
   4   6   4        0.47        0.72      0.65 o 
   5   6   4       16.01       21.01      1.21 o 
  -8   7   4        7.50        9.39      1.25 o 
  -7   7   4       24.11       24.48      1.42 o 
  -6   7   4       63.49       55.94      1.55 o 
  -5   7   4        8.52        8.35      1.14 o 
  -4   7   4        8.07        8.63      1.00 o 
  -3   7   4       27.27       27.32      1.09 o 
  -2   7   4       45.39       61.36      1.86 o 
  -1   7   4       38.82       37.14      0.78 o 
   0   7   4        8.77        5.73      0.59 o 
   1   7   4        1.87        0.33      0.87 o 
   2   7   4       23.65       26.46      0.79 o 
   3   7   4        4.61        4.68      1.00 o 
   4   7   4        1.37        1.64      1.09 o 
  -7   8   4        0.53        0.44      1.15 o 
  -6   8   4        1.71        2.17      1.20 o 
  -5   8   4       63.58       68.74      1.68 o 
  -4   8   4      120.64      104.06      1.80 o 
  -3   8   4       25.54       28.00      1.09 o 
  -2   8   4        2.37        3.49      0.86 o 
  -1   8   4        0.32        0.24      0.59 o 
   0   8   4        2.20        2.73      0.88 o 
   1   8   4        7.38        7.93      1.03 o 
   2   8   4       34.41       40.18      1.40 o 
   3   8   4       17.94       16.06      1.28 o 
  -6   9   4        6.07        5.30      1.29 o 
  -5   9   4       19.70       23.35      1.35 o 
  -4   9   4       37.74       38.82      1.42 o 
  -3   9   4       46.34       44.37      1.52 o 
  -2   9   4        6.90        5.30      1.10 o 
  -1   9   4       21.57       20.28      1.25 o 
   0   9   4       28.59       31.31      1.49 o 
   1   9   4       23.08       26.14      1.37 o 
  -4  10   4       13.86       13.14      1.33 o 
  -3  10   4        8.39        5.75      1.25 o 
  -2  10   4        3.88        2.70      1.16 o 
  -1  10   4        8.14       11.94      1.28 o 
  -2 -10   5        0.00       -0.34      0.69 o 
  -1 -10   5        4.61        5.50      1.08 o 
   0 -10   5       43.32       43.52      0.96 o 
   1 -10   5        1.94        1.83      0.73 o 
   2 -10   5        0.23        2.03      1.02 o 
   3 -10   5        4.96        3.24      0.94 o 
   4 -10   5        1.65        1.44      0.59 o 
  -4  -9   5       24.14       33.53      2.53 o 
  -3  -9   5        1.86        0.44      0.74 o 
  -2  -9   5        0.00       -0.37      0.79 o 
  -1  -9   5       15.12       16.29      1.54 o 
   0  -9   5       42.24       38.50      1.81 o 
   1  -9   5       48.35       44.73      0.94 o 
   2  -9   5       82.66       77.11      1.10 o 
   3  -9   5       84.61       88.18      3.67 o 
   4  -9   5        2.89        2.32      0.73 o 
   5  -9   5        0.66        0.84      1.04 o 
  -5  -8   5       25.38       35.60      1.61 o 
  -4  -8   5       25.90       32.49      1.40 o 
  -3  -8   5      122.93      123.98      6.53 o 
  -2  -8   5        0.17        0.57      0.77 o 
  -1  -8   5        2.53        0.62      0.59 o 
   0  -8   5        4.65        5.34      0.58 o 
   1  -8   5       34.90       29.49      0.76 o 
   2  -8   5       11.60       12.56      0.61 o 
   3  -8   5       25.10       25.80      0.78 o 
   4  -8   5       34.65       30.65      1.93 o 
   5  -8   5       10.04       13.48      0.75 o 
   6  -8   5       18.52       17.25      1.27 o 
  -6  -7   5        1.29        1.00      1.25 o 
  -5  -7   5       39.42       45.92      1.61 o 
  -4  -7   5       22.89       19.06      1.02 o 
  -3  -7   5       33.65       28.68      0.83 o 
  -2  -7   5        0.08        0.83      0.59 o 
  -1  -7   5       92.73      108.03      1.11 o 
   0  -7   5      113.55      111.79      2.15 o 
   1  -7   5      287.22      273.30      2.88 o 
   2  -7   5       42.55       39.53      0.89 o 
   3  -7   5       56.39       60.98      0.93 o 
   4  -7   5        8.39       11.75      0.68 o 
   5  -7   5       12.91        9.43      0.70 o 
   6  -7   5        1.60        1.12      0.77 o 
   7  -7   5        1.73        1.46      1.18 o 
  -7  -6   5        0.23       -0.71      1.02 o 
  -6  -6   5       27.66       31.73      1.42 o 
  -5  -6   5       20.42       20.83      0.81 o 
  -4  -6   5       84.42       76.42      1.04 o 
  -3  -6   5       26.14       27.57      0.72 o 
  -2  -6   5      307.73      291.35      2.52 o 
  -1  -6   5      246.71      241.44      1.37 o 
   0  -6   5      183.88      188.94      1.19 o 
   1  -6   5       12.05       12.14      1.01 o 
   2  -6   5       16.73       15.44      1.70 o 
   3  -6   5      247.08      248.31      2.61 o 
   4  -6   5      186.49      174.42      4.36 o 
   5  -6   5       90.28       89.52      1.78 o 
   6  -6   5       11.00       12.95      0.71 o 
   7  -6   5       22.07       26.13      1.40 o 
  -7  -5   5        0.07       -0.81      0.81 o 
  -6  -5   5       10.14        7.23      0.88 o 
  -5  -5   5        8.94       15.46      0.55 o 
  -4  -5   5      247.73      232.73      3.51 o 
  -3  -5   5        0.23        0.35      0.35 o 
  -2  -5   5      225.36      213.67      1.26 o 
  -1  -5   5       24.53       24.39      0.41 o 
   0  -5   5       79.61       71.64      1.36 o 
   1  -5   5        0.68        1.10      0.25 o 
   2  -5   5       74.36       78.44      0.64 o 
   3  -5   5        3.05        2.66      0.36 o 
   4  -5   5      150.51      147.42      3.62 o 
   5  -5   5      237.73      247.09      2.46 o 
   6  -5   5        0.70        0.62      0.91 o 
   7  -5   5        6.75        3.95      0.99 o 
   8  -5   5        0.79        2.01      0.94 o 
  -8  -4   5       13.87       19.11      1.26 o 
  -7  -4   5        1.35        2.28      0.72 o 
  -6  -4   5        9.65       10.28      0.71 o 
  -5  -4   5       14.96       16.09      0.81 o 
  -4  -4   5      116.66      110.86      1.40 o 
  -3  -4   5      117.04       98.71      1.08 o 
  -2  -4   5      344.27      354.94      1.73 o 
  -1  -4   5       42.82       48.50      0.60 o 
   0  -4   5      218.87      205.29      0.79 o 
   1  -4   5       13.18        3.85      0.18 o 
   2  -4   5      614.54      618.53      1.86 o 
   3  -4   5      441.90      418.38      4.58 o 
   4  -4   5      453.97      482.57      2.03 o 
   5  -4   5       32.32       30.20      1.14 o 
   6  -4   5       13.31       17.70      1.11 o 
   7  -4   5        2.32        1.95      0.69 o 
   8  -4   5        0.05        0.91      0.84 o 
  -8  -3   5       50.09       58.35      4.08 o 
  -7  -3   5        3.81        5.05      1.40 o 
  -6  -3   5      101.63      101.85      1.16 o 
  -5  -3   5       12.68       11.18      0.64 o 
  -4  -3   5        5.04        9.74      0.40 o 
  -3  -3   5        5.09        6.49      0.57 o 
  -2  -3   5     1413.24     1412.51      2.60 o 
  -1  -3   5      383.86      411.16      1.18 o 
   0  -3   5      519.58      619.90      1.53 o 
   1  -3   5      716.53      797.29      2.36 o 
   2  -3   5     1085.54     1183.83      5.42 o 
   3  -3   5       23.75       22.20      0.74 o 
   4  -3   5        4.91        5.88      0.54 o 
   5  -3   5        0.42        1.11      0.79 o 
   6  -3   5      164.25      173.61      2.03 o 
   7  -3   5       49.67       41.83      0.98 o 
   8  -3   5       27.50       32.14      1.31 o 
  -9  -2   5       53.11       63.66      1.98 o 
  -8  -2   5       45.60       39.05      1.51 o 
  -7  -2   5      127.62      124.88      1.96 o 
  -6  -2   5        2.93        1.17      0.89 o 
  -5  -2   5       46.60       52.92      1.31 o 
  -4  -2   5       20.66       21.10      0.41 o 
  -3  -2   5      117.12      108.49      0.80 o 
  -2  -2   5     1144.87     1117.24      4.15 o 
  -1  -2   5     1495.03     1489.01      3.44 o 
   0  -2   5       52.03       58.58      0.42 o 
   1  -2   5      307.23      296.01      1.13 o 
   2  -2   5     1131.42     1146.09      2.40 o 
   3  -2   5       22.67       28.57      2.58 o 
   4  -2   5       74.22       75.19      0.94 o 
   5  -2   5      108.79      110.64      1.66 o 
   6  -2   5       10.44       10.33      1.10 o 
   7  -2   5       41.35       38.97      1.05 o 
   8  -2   5        1.79        2.80      1.07 o 
  -9  -1   5       25.58       33.23      1.54 o 
  -8  -1   5       17.45       15.96      1.32 o 
  -7  -1   5        0.08        1.50      0.95 o 
  -6  -1   5       14.38       11.49      1.03 o 
  -5  -1   5      292.56      282.75      1.37 o 
  -4  -1   5        0.45        0.09      0.98 o 
  -3  -1   5     1102.78     1128.82      7.81 o 
  -2  -1   5       50.63       47.82      0.40 o 
  -1  -1   5        2.85        7.91      0.28 o 
   0  -1   5      351.38      408.19      3.32 o 
   1  -1   5        4.81        8.70      0.32 o 
   2  -1   5        6.59        1.76      0.35 o 
   3  -1   5      505.71      514.62      3.07 o 
   4  -1   5       71.04       67.55      0.91 o 
   5  -1   5      330.44      350.02      2.70 o 
   6  -1   5      166.87      166.22      2.15 o 
   7  -1   5        0.00        0.35      1.90 o 
   8  -1   5        0.14        0.49      0.84 o 
  -9   0   5       37.87       33.49      1.44 o 
  -8   0   5      101.86       95.55      1.88 o 
  -7   0   5        1.77        1.93      0.89 o 
  -6   0   5       43.96       37.21      0.74 o 
  -5   0   5      256.22      286.92      3.79 o 
  -4   0   5       31.08       29.50      1.26 o 
  -3   0   5     1406.54     1452.33      2.63 o 
  -2   0   5        6.24       16.44      0.36 o 
  -1   0   5     2515.09     2529.68     20.53 o 
   0   0   5      336.77      428.48      8.66 o 
   1   0   5     1225.61     1153.26      8.51 o 
   2   0   5      151.26      171.62      3.57 o 
   3   0   5        1.77        0.74      0.44 o 
   4   0   5        0.20       -0.16      0.71 o 
   5   0   5        9.64        9.00      0.95 o 
   6   0   5        0.03        0.40      1.01 o 
   7   0   5        0.42        0.88      1.49 o 
   8   0   5       11.60       12.27      0.93 o 
  -9   1   5        0.07        0.79      1.14 o 
  -8   1   5       25.01       30.72      1.33 o 
  -7   1   5        5.89        6.54      0.58 o 
  -6   1   5      464.05      488.81      3.66 o 
  -5   1   5       91.27       81.56      4.45 o 
  -4   1   5       21.52       23.43      0.59 o 
  -3   1   5        0.03        3.40      0.49 o 
  -2   1   5       14.54       13.37      0.38 o 
  -1   1   5      609.81      810.22     13.58 o 
   0   1   5      784.11      893.22      3.80 o 
   1   1   5     2043.54     2051.59      8.78 o 
   2   1   5       92.86       70.74      0.81 o 
   3   1   5        2.88        4.39      0.49 o 
   4   1   5        3.56        2.64      0.76 o 
   5   1   5      261.95      255.18      2.48 o 
   6   1   5       19.28       16.07      0.87 o 
   7   1   5       84.83      102.36      1.47 o 
  -9   2   5        1.11        1.87      1.11 o 
  -8   2   5       24.94       30.13      1.25 o 
  -7   2   5       37.34       38.69      0.97 o 
  -6   2   5      144.24      154.62      1.23 o 
  -5   2   5       17.76       19.11      0.78 o 
  -4   2   5       76.82       98.02      1.84 o 
  -3   2   5       78.50       65.26      0.67 o 
  -2   2   5      825.62      777.55      4.30 o 
  -1   2   5       20.09       18.03      0.44 o 
   0   2   5      373.66      347.02      2.51 o 
   1   2   5       17.65       25.64      0.90 o 
   2   2   5        2.90        1.25      0.42 o 
   3   2   5        7.45        8.09      0.54 o 
   4   2   5        2.32        1.72      0.84 o 
   5   2   5        0.02        0.41      0.97 o 
   6   2   5       49.19       45.19      2.09 o 
   7   2   5       11.92       12.53      1.44 o 
  -9   3   5        0.10        1.52      1.05 o 
  -8   3   5        8.25        8.02      0.67 o 
  -7   3   5      112.76      106.26      1.15 o 
  -6   3   5      296.35      286.82     11.53 o 
  -5   3   5       40.10       35.70      0.99 o 
  -4   3   5       52.17       56.05      1.39 o 
  -3   3   5       14.41        5.85      0.51 o 
  -2   3   5      723.27      713.14      1.89 o 
  -1   3   5      283.24      311.93      4.88 o 
   0   3   5      217.99      211.48      1.80 o 
   1   3   5      126.28      127.08      1.63 o 
   2   3   5      548.57      543.05      5.70 o 
   3   3   5       36.30       33.88      1.07 o 
   4   3   5      104.88      104.86      1.69 o 
   5   3   5       13.50       15.00      0.87 o 
   6   3   5       36.71       30.58      1.61 o 
  -9   4   5       29.68       31.31      1.30 o 
  -8   4   5       11.24       16.27      1.14 o 
  -7   4   5       19.93       20.74      1.16 o 
  -6   4   5       30.57       30.02      1.20 o 
  -5   4   5       37.10       38.86      0.70 o 
  -4   4   5      112.03       98.55      0.88 o 
  -3   4   5      286.30      294.37      1.29 o 
  -2   4   5       25.65       36.47      0.48 o 
  -1   4   5      232.75      226.85      0.93 o 
   0   4   5       32.65       35.77      0.50 o 
   1   4   5      208.50      209.23      1.00 o 
   2   4   5        5.49        9.58      0.56 o 
   3   4   5       18.47       14.47      1.35 o 
   4   4   5        1.06        1.62      0.88 o 
   5   4   5       18.08       13.94      0.79 o 
   6   4   5        3.15        4.38      0.74 o 
  -9   5   5        9.58       14.48      1.28 o 
  -8   5   5        5.59        3.76      1.11 o 
  -7   5   5      120.16      116.70      1.97 o 
  -6   5   5      113.65      104.40      1.77 o 
  -5   5   5       37.56       34.61      1.22 o 
  -4   5   5       93.70       93.18      1.53 o 
  -3   5   5      181.65      165.64      1.81 o 
  -2   5   5       54.12       55.63      1.36 o 
  -1   5   5        7.00       10.17      0.55 o 
   0   5   5       84.55       76.16      1.42 o 
   1   5   5      490.02      448.21      2.98 o 
   2   5   5       78.89       87.46      1.03 o 
   3   5   5       15.28       20.91      0.82 o 
   4   5   5        5.43        3.39      0.98 o 
   5   5   5        0.09       -0.19      0.89 o 
  -8   6   5        3.98        6.70      1.11 o 
  -7   6   5        5.25        4.42      1.17 o 
  -6   6   5        4.59        7.28      1.05 o 
  -5   6   5       64.87       57.14      1.48 o 
  -4   6   5      115.56       99.28      1.66 o 
  -3   6   5       54.08       59.30      1.29 o 
  -2   6   5        5.17        4.81      0.55 o 
  -1   6   5       15.60       14.29      0.70 o 
   0   6   5        7.67       13.89      1.50 o 
   1   6   5        5.32        3.55      0.58 o 
   2   6   5        2.29        2.61      0.59 o 
   3   6   5        7.88        6.50      0.72 o 
   4   6   5        0.48        2.52      0.98 o 
  -8   7   5       16.62       18.71      1.44 o 
  -7   7   5       26.62       28.44      1.44 o 
  -6   7   5       51.10       45.18      1.48 o 
  -5   7   5        3.21        3.14      1.05 o 
  -4   7   5        0.34        0.65      0.96 o 
  -3   7   5        7.95       10.13      0.94 o 
  -2   7   5       13.11       13.87      0.88 o 
  -1   7   5        1.44        1.43      0.54 o 
   0   7   5        4.30        3.98      0.60 o 
   1   7   5        1.76        0.85      0.58 o 
   2   7   5        0.87        1.15      0.63 o 
   3   7   5       49.53       52.88      1.50 o 
  -7   8   5        7.12        6.84      1.24 o 
  -6   8   5        9.38        8.58      1.12 o 
  -5   8   5        6.15        7.26      1.11 o 
  -4   8   5       38.72       34.74      1.32 o 
  -3   8   5       28.35       28.37      1.77 o 
  -2   8   5       23.51       26.36      2.23 o 
  -1   8   5       39.77       43.99      2.11 o 
   0   8   5       16.91       16.03      1.86 o 
   1   8   5        1.31        0.61      1.05 o 
   2   8   5        7.18        9.45      1.17 o 
  -6   9   5       10.17       12.15      1.27 o 
  -5   9   5       14.86       14.69      1.33 o 
  -4   9   5        2.37        3.05      1.15 o 
  -3   9   5        7.97       10.29      1.24 o 
  -2   9   5        7.59        7.27      1.16 o 
  -1   9   5        0.95       -0.23      1.02 o 
   0   9   5        0.45        0.29      0.99 o 
  -1 -10   6        0.13        2.03      1.20 o 
   0 -10   6        5.20        7.16      1.06 o 
   1 -10   6        6.95        8.90      1.18 o 
   2 -10   6        4.12        4.55      0.98 o 
   3 -10   6       12.14        8.58      1.15 o 
  -3  -9   6        3.84        1.99      0.72 o 
  -2  -9   6       26.74       30.37      1.01 o 
  -1  -9   6       69.63       67.73      2.64 o 
   0  -9   6       17.90       18.35      1.24 o 
   1  -9   6       49.92       56.88      1.49 o 
   2  -9   6       26.52       20.39      1.26 o 
   3  -9   6        5.17        4.08      0.80 o 
   4  -9   6        1.12        2.96      0.76 o 
   5  -9   6        0.01        0.46      0.76 o 
  -5  -8   6       53.84       52.23      1.54 o 
  -4  -8   6        4.13        6.13      1.18 o 
  -3  -8   6        0.42        2.16      0.68 o 
  -2  -8   6        0.04       -0.59      0.59 o 
  -1  -8   6        0.37        0.86      0.57 o 
   0  -8   6        1.27        0.38      0.92 o 
   1  -8   6       12.31       11.58      1.08 o 
   2  -8   6      119.48      137.74      1.88 o 
   3  -8   6       28.06       24.34      0.81 o 
   4  -8   6       10.64       10.09      0.72 o 
   5  -8   6       43.18       49.21      1.09 o 
   6  -8   6        9.10        9.33      0.89 o 
  -6  -7   6        2.88        3.49      1.08 o 
  -5  -7   6       10.60        9.80      1.47 o 
  -4  -7   6       51.07       54.06      1.44 o 
  -3  -7   6        2.75        2.15      0.62 o 
  -2  -7   6       81.25       77.69      1.87 o 
  -1  -7   6       31.91       23.53      0.92 o 
   0  -7   6       28.26       31.62      1.20 o 
   1  -7   6      272.01      264.06      2.34 o 
   2  -7   6       11.93        8.73      3.43 o 
   3  -7   6        1.90        0.75      0.63 o 
   4  -7   6        1.98        2.14      0.62 o 
   5  -7   6       19.05       15.05      1.10 o 
   6  -7   6        8.84        7.92      1.96 o 
  -7  -6   6        2.44        0.51      0.77 o 
  -6  -6   6       96.36       99.00      4.46 o 
  -5  -6   6        4.46        3.52      0.53 o 
  -4  -6   6       13.05       15.53      0.74 o 
  -3  -6   6        3.04        1.68      0.51 o 
  -2  -6   6      228.83      221.40      1.40 o 
  -1  -6   6       10.28       10.49      2.26 o 
   0  -6   6        0.27       -0.06      0.87 o 
   1  -6   6      122.41      124.22      1.60 o 
   2  -6   6      261.98      266.22      2.26 o 
   3  -6   6        0.65        0.73      0.63 o 
   4  -6   6       21.72       27.41      2.91 o 
   5  -6   6       44.83       39.93      0.90 o 
   6  -6   6        7.52        9.21      0.79 o 
   7  -6   6       52.52       56.57      1.72 o 
  -7  -5   6       26.11       22.78      1.36 o 
  -6  -5   6        5.60        3.65      0.69 o 
  -5  -5   6       45.98       54.14      0.74 o 
  -4  -5   6        7.61        8.80      0.48 o 
  -3  -5   6        5.59        2.38      0.51 o 
  -2  -5   6      733.44      717.42      3.44 o 
  -1  -5   6       32.62       30.20      0.45 o 
   0  -5   6      140.41      143.22      1.68 o 
   1  -5   6       49.41       50.05      0.67 o 
   2  -5   6        5.49        8.25      1.53 o 
   3  -5   6       13.19        8.42      0.96 o 
   4  -5   6       74.04       69.04      1.00 o 
   5  -5   6       18.20       23.38      1.25 o 
   6  -5   6        5.60        6.37      0.97 o 
  -8  -4   6        3.17        3.61      2.13 o 
  -7  -4   6       39.99       36.78      1.72 o 
  -6  -4   6        0.27        0.95      0.59 o 
  -5  -4   6       12.13        6.80      0.47 o 
  -4  -4   6      259.13      267.51      2.05 o 
  -3  -4   6       13.18       12.95      0.45 o 
  -2  -4   6      134.16      144.92      2.22 o 
  -1  -4   6      423.34      434.31      1.67 o 
   0  -4   6       25.26       27.81      0.53 o 
   1  -4   6      508.48      494.47      3.05 o 
   2  -4   6      160.82      175.06      1.29 o 
   3  -4   6        5.59        4.32      0.67 o 
   4  -4   6      825.98      843.28      5.97 o 
   5  -4   6       24.45       21.25      1.02 o 
   6  -4   6        4.74        2.31      0.88 o 
   7  -4   6        1.36        1.43      0.97 o 
  -8  -3   6        2.34        7.47      1.13 o 
  -7  -3   6        0.07       -0.26      0.62 o 
  -6  -3   6        0.06        1.42      0.62 o 
  -5  -3   6      125.94      106.28      1.83 o 
  -4  -3   6        3.29        1.34      0.36 o 
  -3  -3   6      721.96      683.43      5.15 o 
  -2  -3   6      237.54      235.05      4.07 o 
  -1  -3   6        6.80        3.02      0.28 o 
   0  -3   6      505.05      495.14      3.93 o 
   1  -3   6      330.15      359.43      1.48 o 
   2  -3   6        4.92        4.10      0.39 o 
   3  -3   6       15.53       15.00      0.53 o 
   4  -3   6      132.83      124.50      1.15 o 
   5  -3   6      191.08      193.43      2.14 o 
   6  -3   6       10.85        8.13      0.94 o 
   7  -3   6       18.28       20.08      1.21 o 
  -9  -2   6       47.08       46.19      1.85 o 
  -8  -2   6        9.13        8.57      1.23 o 
  -7  -2   6       37.30       48.34      4.31 o 
  -6  -2   6       10.15        3.91      0.60 o 
  -5  -2   6       85.62       87.26      2.17 o 
  -4  -2   6        7.37        5.56      0.72 o 
  -3  -2   6      252.92      264.63      2.29 o 
  -2  -2   6      742.69      742.33      4.88 o 
  -1  -2   6      269.92      274.82      1.46 o 
   0  -2   6      217.14      233.72      1.02 o 
   1  -2   6      606.86      644.36      1.80 o 
   2  -2   6      160.30      143.09      1.03 o 
   3  -2   6      635.77      648.57      2.17 o 
   4  -2   6      203.61      198.33      2.64 o 
   5  -2   6       31.27       28.12      1.19 o 
   6  -2   6       20.68       14.93      1.18 o 
   7  -2   6       29.86       27.20      1.73 o 
  -9  -1   6        2.36        5.19      1.40 o 
  -8  -1   6       20.27       20.50      1.38 o 
  -7  -1   6        0.15       -0.51      0.95 o 
  -6  -1   6       41.55       34.31      1.19 o 
  -5  -1   6       25.16       36.29      1.19 o 
  -4  -1   6        1.15        1.36      0.30 o 
  -3  -1   6     1035.17     1032.02      7.77 o 
  -2  -1   6       44.51       45.48      0.68 o 
  -1  -1   6      241.10      199.60      0.76 o 
   0  -1   6      340.98      356.63      1.32 o 
   1  -1   6      729.05      794.97      3.71 o 
   2  -1   6      221.53      262.00      2.64 o 
   3  -1   6      304.04      289.82      3.70 o 
   4  -1   6      230.58      225.41      1.52 o 
   5  -1   6        2.28        2.33      0.94 o 
   6  -1   6       17.96       16.64      1.24 o 
   7  -1   6       60.11       67.21      2.15 o 
  -9   0   6        9.67       11.83      1.31 o 
  -8   0   6       94.60      100.75      1.93 o 
  -7   0   6       11.19       12.22      1.02 o 
  -6   0   6      174.70      166.89      3.81 o 
  -5   0   6       39.39       33.75      1.65 o 
  -4   0   6       80.32       80.95      1.08 o 
  -3   0   6      623.34      646.34      1.88 o 
  -2   0   6      389.44      387.28      3.03 o 
  -1   0   6      254.30      238.30      1.99 o 
   0   0   6       39.05       58.55      0.65 o 
   1   0   6       59.16       60.30      1.60 o 
   2   0   6        4.12        1.36      0.42 o 
   3   0   6      703.15      691.54      2.62 o 
   4   0   6        0.02        0.30      0.59 o 
   5   0   6        1.40        3.62      0.98 o 
   6   0   6        1.68        1.76      1.06 o 
   7   0   6       22.73       26.25      1.96 o 
  -9   1   6        1.21        1.95      1.14 o 
  -8   1   6       11.90        8.68      1.08 o 
  -7   1   6        1.22        0.69      0.55 o 
  -6   1   6      139.13      132.53      4.51 o 
  -5   1   6        4.76        8.13      0.55 o 
  -4   1   6      200.08      188.16      2.96 o 
  -3   1   6       25.88       29.13      0.78 o 
  -2   1   6       56.41       59.96      1.20 o 
  -1   1   6      106.81      107.74      1.83 o 
   0   1   6     2030.92     1957.84      2.36 o 
   1   1   6      159.36      146.14      1.03 o 
   2   1   6       36.22       24.41      0.59 o 
   3   1   6       34.15       33.41      0.74 o 
   4   1   6       40.46       40.49      1.23 o 
   5   1   6       17.48       15.42      1.09 o 
   6   1   6       56.36       59.96      1.64 o 
   7   1   6       28.15       34.43      2.97 o 
  -9   2   6        8.04        7.39      1.11 o 
  -8   2   6       58.63       59.96      1.00 o 
  -7   2   6        5.47        8.86      1.33 o 
  -6   2   6       22.08       24.17      2.48 o 
  -5   2   6       37.93       43.02      1.16 o 
  -4   2   6        6.53        7.94      0.50 o 
  -3   2   6       76.85       73.30      0.89 o 
  -2   2   6      103.66      103.83      1.84 o 
  -1   2   6       11.38        5.58      0.47 o 
   0   2   6     2050.65     2062.80      2.51 o 
   1   2   6       94.65      110.08      3.09 o 
   2   2   6       39.03       34.32      1.46 o 
   3   2   6       18.67       17.51      0.67 o 
   4   2   6       77.87       76.74      1.50 o 
   5   2   6        0.79       -0.23      0.93 o 
   6   2   6       73.87       81.32      3.30 o 
  -9   3   6       11.99       10.85      1.08 o 
  -8   3   6       43.28       36.68      1.17 o 
  -7   3   6      111.85      108.12      4.03 o 
  -6   3   6       33.83       34.07      1.35 o 
  -5   3   6      186.41      199.87      1.34 o 
  -4   3   6      103.07       98.05      0.94 o 
  -3   3   6      153.71      156.59      0.89 o 
  -2   3   6        0.02        1.06      0.41 o 
  -1   3   6      184.84      196.87      0.90 o 
   0   3   6      131.08      124.26      1.49 o 
   1   3   6       15.80       15.71      0.39 o 
   2   3   6        8.24       10.61      1.36 o 
   3   3   6       40.93       36.64      1.21 o 
   4   3   6       70.54       76.23      1.58 o 
   5   3   6        7.63       11.17      1.10 o 
   6   3   6       43.44       49.62      1.14 o 
  -9   4   6       12.48       11.32      1.07 o 
  -8   4   6        3.84        2.70      0.98 o 
  -7   4   6       12.09       11.34      1.12 o 
  -6   4   6       20.28       16.78      1.12 o 
  -5   4   6       20.06       22.93      1.14 o 
  -4   4   6        4.50        4.94      0.93 o 
  -3   4   6       11.78       12.74      0.58 o 
  -2   4   6       77.86       70.31      1.17 o 
  -1   4   6      945.33      934.92      3.04 o 
   0   4   6      139.13      143.86      0.89 o 
   1   4   6       51.00       63.58      1.03 o 
   2   4   6      145.75      131.75      1.18 o 
   3   4   6      259.29      249.70      2.49 o 
   4   4   6        2.71        1.82      1.01 o 
   5   4   6        4.28        4.56      1.02 o 
  -9   5   6        6.55        7.02      1.16 o 
  -8   5   6        6.76       10.61      1.19 o 
  -7   5   6      113.19      128.96      2.07 o 
  -6   5   6      161.81      170.63      2.18 o 
  -5   5   6       56.02       49.81      1.42 o 
  -4   5   6       11.17       10.88      1.05 o 
  -3   5   6       54.81       43.84      1.93 o 
  -2   5   6      134.58      128.58      1.21 o 
  -1   5   6      229.97      236.90      2.56 o 
   0   5   6        0.30        0.13      0.53 o 
   1   5   6       73.73       68.80      0.93 o 
   2   5   6        1.19        1.31      0.89 o 
   3   5   6       59.44       57.27      1.46 o 
   4   5   6        7.97       10.58      1.16 o 
   5   5   6        4.93        5.65      1.15 o 
  -8   6   6        3.93        5.75      1.20 o 
  -7   6   6       30.22       23.61      1.30 o 
  -6   6   6       15.23       15.40      1.22 o 
  -5   6   6        4.48        4.30      0.98 o 
  -4   6   6       13.39        8.83      0.99 o 
  -3   6   6       25.20       25.10      1.07 o 
  -2   6   6       12.07       12.85      0.52 o 
  -1   6   6        9.97       13.70      0.51 o 
   0   6   6        0.11        0.89      0.56 o 
   1   6   6        0.15       -0.01      0.58 o 
   2   6   6        1.09        0.28      0.92 o 
   3   6   6        9.75        9.77      1.07 o 
   4   6   6        9.43        7.25      1.06 o 
  -7   7   6       11.06       10.75      1.23 o 
  -6   7   6       21.48       21.29      1.32 o 
  -5   7   6        0.39       -0.52      1.00 o 
  -4   7   6       72.53       81.26      1.67 o 
  -3   7   6        2.22        1.11      0.85 o 
  -2   7   6       11.91        8.49      0.66 o 
  -1   7   6        6.64        6.51      0.62 o 
   0   7   6        0.11        1.15      0.64 o 
   1   7   6       35.18       36.40      0.90 o 
   2   7   6       25.30       24.42      1.22 o 
   3   7   6        3.28        6.12      1.12 o 
  -6   8   6        2.32        2.23      1.19 o 
  -5   8   6       22.04       28.10      1.45 o 
  -4   8   6      120.74      120.13      2.01 o 
  -3   8   6       77.11       73.44      1.13 o 
  -2   8   6        1.16        1.80      0.70 o 
  -1   8   6        8.62        8.16      0.74 o 
   0   8   6        2.51        2.90      0.88 o 
   1   8   6        0.31       -0.68      1.11 o 
  -5   9   6        2.24        0.25      1.22 o 
  -4   9   6        0.00       -0.31      0.94 o 
  -3   9   6        2.84        4.45      1.09 o 
  -2   9   6        0.02       -0.95      0.95 o 
  -1   9   6        9.06        9.51      0.90 o 
  -1 -10   7        1.74        3.84      1.22 o 
   0 -10   7        4.06       11.00      1.31 o 
   1 -10   7       18.20       21.76      1.40 o 
   2 -10   7        9.69        7.20      1.27 o 
  -3  -9   7        5.89        2.61      1.14 o 
  -2  -9   7        6.80        7.00      1.19 o 
  -1  -9   7       23.73       30.48      1.39 o 
   0  -9   7       83.54       88.84      1.75 o 
   1  -9   7        4.79        2.06      1.05 o 
   2  -9   7        0.47        1.26      0.98 o 
   3  -9   7       26.38       25.23      1.41 o 
   4  -9   7        0.84        3.36      1.10 o 
  -5  -8   7        4.20        4.16      1.13 o 
  -4  -8   7       28.73       34.87      1.50 o 
  -3  -8   7        6.05        6.44      1.12 o 
  -1  -8   7        3.34        2.59      0.94 o 
   0  -8   7       76.71       74.28      1.55 o 
   1  -8   7       51.32       43.19      1.34 o 
   2  -8   7       65.65       63.87      1.58 o 
   3  -8   7       45.58       44.65      1.40 o 
   4  -8   7        2.85        3.34      1.06 o 
   5  -8   7        0.10       -0.20      0.88 o 
  -6  -7   7        1.57        3.33      1.23 o 
  -5  -7   7       40.76       38.09      1.43 o 
  -4  -7   7       31.37       27.71      1.19 o 
  -3  -7   7       38.56       32.63      1.31 o 
  -2  -7   7        0.95        1.80      0.86 o 
  -1  -7   7       18.15       20.85      1.05 o 
   0  -7   7       93.95       87.33      1.54 o 
   1  -7   7        2.74        3.76      0.90 o 
   2  -7   7       53.38       55.82      1.33 o 
   3  -7   7       24.54       29.10      1.16 o 
   4  -7   7       18.63       16.85      1.10 o 
   5  -7   7        5.50        3.30      1.03 o 
   6  -7   7        3.79        2.47      0.98 o 
  -6  -6   7        2.60        1.87      1.05 o 
  -5  -6   7        6.00        5.73      0.79 o 
  -4  -6   7       13.52       12.84      0.65 o 
  -3  -6   7       53.53       54.24      0.85 o 
  -2  -6   7       21.16       16.17      0.94 o 
  -1  -6   7      314.73      313.23      2.41 o 
   0  -6   7       88.25       71.46      1.43 o 
   1  -6   7       17.01       20.59      1.04 o 
   2  -6   7        5.56        6.09      1.02 o 
   3  -6   7       71.89       81.85      1.50 o 
   4  -6   7        8.63        6.76      0.89 o 
   5  -6   7       15.65       16.16      1.14 o 
   6  -6   7       34.90       41.94      1.42 o 
  -7  -5   7        9.05        6.61      0.80 o 
  -6  -5   7       10.32       11.02      0.77 o 
  -5  -5   7       33.54       32.22      1.19 o 
  -4  -5   7       59.30       58.10      1.14 o 
  -3  -5   7        8.58       11.80      0.59 o 
  -2  -5   7        0.13        1.16      0.83 o 
  -1  -5   7      535.56      518.06      6.34 o 
   0  -5   7        4.08        3.39      0.47 o 
   1  -5   7       10.21        9.98      0.50 o 
   2  -5   7      130.63      121.00      2.20 o 
   3  -5   7      175.99      182.33      1.35 o 
   4  -5   7      147.46      124.46      1.64 o 
   5  -5   7       48.02       48.82      1.28 o 
   6  -5   7        8.04        6.48      0.90 o 
   7  -5   7        9.75        9.50      0.95 o 
  -8  -4   7        0.03        1.29      1.10 o 
  -7  -4   7       28.66       26.78      1.33 o 
  -6  -4   7        6.20        1.85      0.58 o 
  -5  -4   7       49.73       50.42      0.96 o 
  -4  -4   7      300.15      297.23      1.79 o 
  -3  -4   7      184.68      176.94      1.42 o 
  -2  -4   7       40.41       35.93      1.28 o 
  -1  -4   7      345.07      324.37      3.71 o 
   0  -4   7        0.12        1.24      0.43 o 
   1  -4   7       15.56       12.85      0.50 o 
   2  -4   7      477.94      478.05      1.92 o 
   3  -4   7      174.83      180.24      1.26 o 
   4  -4   7        5.19        4.93      1.05 o 
   5  -4   7      111.32      110.90      1.22 o 
   6  -4   7       16.07       13.61      1.01 o 
   7  -4   7       11.32        8.29      1.08 o 
  -8  -3   7       47.77       49.79      4.88 o 
  -7  -3   7        0.04        0.58      0.60 o 
  -6  -3   7       16.52       17.15      0.71 o 
  -5  -3   7       40.31       42.61      0.80 o 
  -4  -3   7       82.50       94.92      1.15 o 
  -3  -3   7       80.27       71.38      1.86 o 
  -2  -3   7       45.58       45.43      1.19 o 
  -1  -3   7       27.65       23.88      0.57 o 
   0  -3   7      573.15      570.64      7.84 o 
   1  -3   7        1.87       -0.20      0.58 o 
   2  -3   7       92.23       94.80      1.56 o 
   3  -3   7      403.90      394.47      2.22 o 
   4  -3   7       97.12       97.89      1.61 o 
   5  -3   7       41.53       42.05      0.90 o 
   6  -3   7        0.36        0.29      0.84 o 
   7  -3   7        1.06        0.15      0.96 o 
  -8  -2   7       23.24       25.93      1.39 o 
  -7  -2   7       14.51       14.98      1.23 o 
  -6  -2   7        0.34        0.12      0.52 o 
  -5  -2   7        4.36        4.52      0.54 o 
  -4  -2   7      178.40      141.70      0.80 o 
  -3  -2   7        0.03       -0.38      0.38 o 
  -2  -2   7     1064.21     1041.60      3.76 o 
  -1  -2   7      275.12      284.17      2.00 o 
   0  -2   7        6.37        3.69      0.37 o 
   1  -2   7      646.16      614.92      1.93 o 
   2  -2   7      679.04      694.30      2.80 o 
   3  -2   7       63.19       62.93      1.02 o 
   4  -2   7      193.88      196.43      1.50 o 
   5  -2   7       14.18       17.31      1.13 o 
   6  -2   7        0.84        1.48      0.90 o 
   7  -2   7        1.05        0.85      1.08 o 
  -9  -1   7       28.68       27.19      1.46 o 
  -8  -1   7       29.16       23.10      1.33 o 
  -7  -1   7        1.55        2.67      1.01 o 
  -6  -1   7       15.11       18.10      1.06 o 
  -5  -1   7       66.60       73.68      2.13 o 
  -4  -1   7       92.48       86.01      1.38 o 
  -3  -1   7       41.37       38.96      0.91 o 
  -2  -1   7       22.52       14.27      0.57 o 
  -1  -1   7     1618.47     1698.75      5.19 o 
   0  -1   7      534.12      593.71      3.95 o 
   1  -1   7       28.29       31.40      1.51 o 
   2  -1   7      280.87      293.33      1.68 o 
   3  -1   7       26.39       22.57      1.17 o 
   4  -1   7       14.88       15.73      0.98 o 
   5  -1   7      124.38      128.82      1.97 o 
   6  -1   7       48.34       49.26      1.52 o 
   7  -1   7        9.10       12.54      1.16 o 
  -9   0   7       10.17       12.80      1.25 o 
  -8   0   7        7.95        5.54      1.18 o 
  -7   0   7        2.42        0.22      0.92 o 
  -6   0   7       36.77       31.79      1.79 o 
  -5   0   7      408.37      395.38      2.50 o 
  -4   0   7       11.41        9.26      0.79 o 
  -3   0   7        7.49       10.93      0.76 o 
  -2   0   7      123.38       89.88      0.99 o 
  -1   0   7       48.04       33.46      0.81 o 
   0   0   7       64.77       63.69      1.26 o 
   1   0   7       21.12       21.52      0.55 o 
   2   0   7        0.44       -0.27      0.50 o 
   3   0   7       29.88       28.42      0.93 o 
   4   0   7      145.34      149.63      3.64 o 
   5   0   7       14.47       10.47      1.14 o 
   6   0   7       98.20       99.07      1.99 o 
   7   0   7        4.00        3.19      0.88 o 
  -9   1   7        9.12       10.83      1.17 o 
  -8   1   7       49.60       50.20      1.50 o 
  -7   1   7        0.04       -0.11      0.59 o 
  -6   1   7        1.23        2.16      0.64 o 
  -5   1   7       20.01       16.78      0.79 o 
  -4   1   7       32.32       34.13      0.97 o 
  -3   1   7        8.56       10.54      0.48 o 
  -2   1   7        7.53        9.35      0.45 o 
  -1   1   7      121.72      126.65      0.96 o 
   0   1   7       54.93       69.39      0.93 o 
   1   1   7      496.95      499.82      1.93 o 
   2   1   7      177.44      182.90      1.30 o 
   3   1   7       71.60       66.47      1.37 o 
   4   1   7       99.98      107.95      1.25 o 
   5   1   7       25.63       27.02      1.25 o 
   6   1   7        0.11        1.51      1.02 o 
  -9   2   7        3.60        2.41      0.98 o 
  -8   2   7        2.29        2.13      0.72 o 
  -7   2   7       17.05       10.37      0.71 o 
  -6   2   7       61.78       60.16      1.41 o 
  -5   2   7       33.94       31.40      1.48 o 
  -4   2   7       32.70       40.83      0.85 o 
  -3   2   7       71.72       74.77      0.84 o 
  -2   2   7      523.96      533.80      7.54 o 
  -1   2   7        3.61        2.42      0.46 o 
   0   2   7        0.04        0.44      0.46 o 
   1   2   7       20.06       20.33      0.65 o 
   2   2   7       97.06       72.29      1.03 o 
   3   2   7        0.25       -0.06      0.66 o 
   4   2   7        0.35        1.75      1.00 o 
   5   2   7       88.96       91.13      1.85 o 
   6   2   7       40.80       38.43      1.53 o 
  -9   3   7       10.09       10.43      1.02 o 
  -8   3   7       32.79       36.74      2.52 o 
  -7   3   7       70.10       68.82      3.29 o 
  -6   3   7        7.46        2.97      0.62 o 
  -5   3   7       33.50       33.44      0.78 o 
  -4   3   7        4.69        3.86      0.54 o 
  -3   3   7       15.04        7.82      0.52 o 
  -2   3   7        4.46        6.62      0.50 o 
  -1   3   7       94.70       98.45      1.61 o 
   0   3   7      283.21      251.40      1.46 o 
   1   3   7      409.32      447.68     10.56 o 
   2   3   7       71.33       73.92      0.99 o 
   3   3   7        6.01        6.21      0.66 o 
   4   3   7        2.64        4.12      0.99 o 
   5   3   7       10.72       10.39      1.13 o 
  -9   4   7        1.50        1.06      1.05 o 
  -8   4   7        0.24        0.75      1.02 o 
  -7   4   7        8.36        6.82      1.04 o 
  -6   4   7       29.12       32.66      1.35 o 
  -5   4   7       27.65       23.76      1.26 o 
  -4   4   7      104.26      103.21      1.70 o 
  -3   4   7      430.39      465.48      4.37 o 
  -2   4   7       28.11       26.37      1.11 o 
  -1   4   7      219.43      197.84      2.25 o 
   0   4   7      245.31      238.28      1.46 o 
   1   4   7       38.76       31.61      0.74 o 
   2   4   7        2.83        1.97      0.56 o 
   3   4   7        8.10        7.15      1.02 o 
   4   4   7       13.21        8.56      1.12 o 
   5   4   7       10.28       12.49      2.56 o 
  -8   5   7        9.80        9.82      1.13 o 
  -7   5   7       15.08       13.64      1.15 o 
  -6   5   7        7.75        6.40      1.13 o 
  -5   5   7       23.88       21.25      1.21 o 
  -4   5   7       55.67       58.26      1.43 o 
  -3   5   7       16.05       15.64      0.74 o 
  -2   5   7        0.12        0.56      0.43 o 
  -1   5   7        2.76        3.57      0.43 o 
   0   5   7       74.18       73.72      1.53 o 
   1   5   7       85.63       82.66      1.63 o 
   2   5   7        0.98        0.09      0.99 o 
   3   5   7        3.25        4.54      1.07 o 
   4   5   7        1.07        0.69      1.11 o 
  -8   6   7        4.70        4.33      1.06 o 
  -7   6   7       39.55       44.15      1.55 o 
  -6   6   7       59.75       65.57      1.61 o 
  -5   6   7       23.82       21.94      1.19 o 
  -4   6   7        0.03       -0.39      1.00 o 
  -3   6   7       32.48       27.76      1.66 o 
  -2   6   7       55.11       49.68      0.73 o 
  -1   6   7        1.62        2.22      0.46 o 
   0   6   7       45.39       46.29      1.45 o 
   1   6   7        1.79       -0.03      0.94 o 
   2   6   7       29.53       29.71      1.34 o 
   3   6   7       13.42       13.17      1.27 o 
  -7   7   7        4.44        4.04      1.15 o 
  -6   7   7       13.69       14.39      1.29 o 
  -5   7   7       13.70       14.81      1.25 o 
  -4   7   7        4.74        3.66      1.03 o 
  -3   7   7       43.17       46.50      0.93 o 
  -2   7   7       52.11       57.17      1.61 o 
  -1   7   7       58.01       47.78      1.55 o 
   0   7   7        9.95       11.22      1.17 o 
   1   7   7        0.49        0.31      1.01 o 
   2   7   7        0.80        1.08      1.08 o 
  -6   8   7       17.28       13.54      1.29 o 
  -5   8   7        0.27        0.12      1.16 o 
  -4   8   7        4.47        1.51      1.14 o 
  -3   8   7        0.59        0.32      1.26 o 
  -2   8   7        8.89        8.43      0.89 o 
  -1   8   7       16.69       18.33      1.12 o 
   0   8   7        0.00        0.69      1.06 o 
  -3  -9   8       10.30       10.88      1.29 o 
  -2  -9   8       26.32       27.42      1.31 o 
  -1  -9   8        2.99        4.73      1.05 o 
   0  -9   8       29.30       37.72      1.48 o 
   1  -9   8       19.12       15.32      1.14 o 
   2  -9   8        7.28        5.38      1.16 o 
   3  -9   8        8.02        7.46      1.13 o 
  -4  -8   8        1.34        1.66      1.15 o 
  -3  -8   8        1.88       -0.41      0.97 o 
  -2  -8   8        3.79        4.45      1.03 o 
  -1  -8   8       52.39       53.65      1.43 o 
   0  -8   8        4.24        1.22      1.04 o 
   1  -8   8       57.86       65.78      1.60 o 
   2  -8   8       61.57       59.66      1.54 o 
   3  -8   8        0.19       -0.08      0.91 o 
   4  -8   8        0.99        0.57      0.99 o 
   5  -8   8        0.37        0.62      0.91 o 
  -5  -7   8      100.44      120.91      2.02 o 
  -4  -7   8        0.57        0.72      0.93 o 
  -3  -7   8       99.01      110.74      1.81 o 
  -2  -7   8       24.75       18.78      1.07 o 
  -1  -7   8       17.63       16.53      1.02 o 
   0  -7   8        0.07        0.08      0.90 o 
   1  -7   8        7.58        6.37      0.95 o 
   2  -7   8        0.56        4.45      1.02 o 
   3  -7   8        3.71        3.63      0.96 o 
   4  -7   8        3.38        4.77      0.93 o 
   5  -7   8       15.80       20.43      1.19 o 
  -6  -6   8        3.08        2.51      0.74 o 
  -5  -6   8        2.47        2.44      0.62 o 
  -4  -6   8       36.68       36.27      1.13 o 
  -3  -6   8        0.56        1.11      0.55 o 
  -2  -6   8       67.16       59.90      0.87 o 
  -1  -6   8       93.91       93.63      1.52 o 
   0  -6   8        5.32        3.95      0.87 o 
   1  -6   8      516.06      513.50      3.23 o 
   2  -6   8       39.10       28.29      1.16 o 
   3  -6   8       15.98       15.70      1.07 o 
   4  -6   8       22.05       15.61      1.16 o 
   5  -6   8       23.37       24.60      1.28 o 
   6  -6   8        1.25        2.86      1.15 o 
  -7  -5   8        0.41        0.28      0.66 o 
  -6  -5   8      128.97      140.36      1.49 o 
  -5  -5   8       16.86       18.93      0.98 o 
  -4  -5   8       21.98       17.50      0.81 o 
  -3  -5   8       46.83       42.42      1.20 o 
  -2  -5   8      252.84      252.95      1.64 o 
  -1  -5   8       84.91       83.35      0.97 o 
   0  -5   8       44.55       40.20      1.87 o 
   1  -5   8        1.06        1.84      0.51 o 
   2  -5   8       33.86       38.15      4.13 o 
   3  -5   8        0.07       -0.58      0.59 o 
   4  -5   8       91.30       90.24      1.60 o 
   5  -5   8      134.77      134.62      1.91 o 
   6  -5   8        2.69       -0.33      0.98 o 
  -7  -4   8        0.59       -0.50      1.20 o 
  -6  -4   8        0.39       -0.29      0.64 o 
  -5  -4   8       13.97       10.62      0.65 o 
  -4  -4   8       58.68       55.04      0.86 o 
  -3  -4   8       39.93       41.29      1.05 o 
  -2  -4   8      896.24      897.19      2.57 o 
  -1  -4   8        1.97        2.40      0.50 o 
   0  -4   8      366.11      364.33      5.95 o 
   1  -4   8      312.31      298.48      1.59 o 
   2  -4   8        0.30        0.42      0.51 o 
   3  -4   8       25.62       23.55      0.66 o 
   4  -4   8       79.62       78.87      2.86 o 
   5  -4   8        0.59        0.90      0.60 o 
   6  -4   8        0.38       -0.85      0.85 o 
  -8  -3   8       11.31        7.91      1.24 o 
  -7  -3   8        9.80       11.00      1.11 o 
  -6  -3   8       34.36       36.56      1.33 o 
  -5  -3   8       17.99       19.32      1.05 o 
  -4  -3   8      273.77      255.04      1.29 o 
  -3  -3   8        0.66        2.07      0.63 o 
  -2  -3   8      144.74      136.54      1.49 o 
  -1  -3   8        7.93        7.73      1.06 o 
   0  -3   8       64.50       63.68      0.81 o 
   1  -3   8      360.72      377.17      1.61 o 
   2  -3   8      580.54      622.80      2.21 o 
   3  -3   8       23.26       19.47      1.09 o 
   4  -3   8      222.17      234.80      3.13 o 
   5  -3   8        9.72       11.23      0.75 o 
   6  -3   8        5.24        2.48      1.00 o 
  -8  -2   8        1.59       -1.09      1.26 o 
  -7  -2   8        5.86        2.72      1.08 o 
  -6  -2   8        0.01       -0.65      0.96 o 
  -5  -2   8       65.26       71.32      1.51 o 
  -4  -2   8       77.72       82.32      1.44 o 
  -3  -2   8      660.63      638.13     13.85 o 
  -2  -2   8      474.96      473.21      3.30 o 
  -1  -2   8      127.32      129.14      0.76 o 
   0  -2   8      340.56      328.47      1.47 o 
   1  -2   8      667.30      672.28      2.79 o 
   2  -2   8       36.87       38.94      1.09 o 
   3  -2   8       87.54       85.91      1.34 o 
   4  -2   8       16.73       19.17      0.77 o 
   5  -2   8        0.76        0.87      1.00 o 
   6  -2   8        1.02        2.82      1.03 o 
  -9  -1   8       34.38       38.34      1.71 o 
  -8  -1   8       12.62       12.23      1.21 o 
  -7  -1   8       93.15       98.89      1.78 o 
  -6  -1   8        2.49        1.25      0.88 o 
  -5  -1   8       10.69       10.18      0.94 o 
  -4  -1   8        9.33       10.11      0.88 o 
  -3  -1   8      650.10      636.28      3.19 o 
  -2  -1   8        3.17        5.45      0.34 o 
  -1  -1   8       14.06       13.19      0.87 o 
   0  -1   8      153.88      161.75      3.04 o 
   1  -1   8      144.10      152.24      1.14 o 
   2  -1   8        9.07       10.40      1.02 o 
   3  -1   8      193.07      177.66      2.64 o 
   4  -1   8      309.74      315.21      1.94 o 
   5  -1   8        0.32        0.77      0.95 o 
   6  -1   8        0.42        2.06      0.98 o 
  -9   0   8        0.59        0.75      1.03 o 
  -8   0   8       11.29       11.33      1.22 o 
  -7   0   8        9.37        8.31      0.97 o 
  -6   0   8       32.06       35.20      0.86 o 
  -5   0   8       41.93       46.46      1.25 o 
  -4   0   8        3.57        4.18      0.79 o 
  -3   0   8      711.36      685.92      4.51 o 
  -2   0   8       19.22       20.48      0.45 o 
  -1   0   8       64.97       58.29      0.75 o 
   0   0   8        4.02        4.97      0.48 o 
   1   0   8      129.39      136.33      1.12 o 
   2   0   8      154.27      145.92      1.80 o 
   3   0   8        4.96        5.06      0.92 o 
   4   0   8       24.91       23.54      1.69 o 
   5   0   8       15.59       13.33      1.19 o 
   6   0   8       10.57       13.41      1.28 o 
  -9   1   8       11.50       10.64      1.12 o 
  -8   1   8       43.99       39.51      1.35 o 
  -7   1   8        0.19        0.41      0.61 o 
  -6   1   8      227.83      227.60      5.84 o 
  -5   1   8       14.03       20.38      0.74 o 
  -4   1   8        7.01        4.50      0.75 o 
  -3   1   8        0.18        0.30      0.45 o 
  -2   1   8       11.76        7.27      0.53 o 
  -1   1   8      169.52      166.71      2.15 o 
   0   1   8      533.67      516.66      7.43 o 
   1   1   8      439.50      469.68      3.46 o 
   2   1   8       15.27       10.78      0.67 o 
   3   1   8      242.74      229.54      1.67 o 
   4   1   8        1.87        4.72      0.70 o 
   5   1   8        2.45        1.45      1.09 o 
   6   1   8        0.50        0.41      1.14 o 
  -9   2   8        0.21       -0.66      1.03 o 
  -8   2   8       13.49       16.83      2.74 o 
  -7   2   8       29.92       35.68      1.71 o 
  -6   2   8      122.21      133.53      6.95 o 
  -5   2   8       29.07       32.04      2.12 o 
  -4   2   8       87.76       83.15      1.30 o 
  -3   2   8        0.22        0.05      0.47 o 
  -2   2   8        0.75        1.08      0.48 o 
  -1   2   8        5.97        6.31      0.59 o 
   0   2   8      187.01      180.49      1.34 o 
   1   2   8       82.30       74.36      1.56 o 
   2   2   8        0.21        0.92      0.61 o 
   3   2   8      134.70      138.91      3.91 o 
   4   2   8       53.55       51.01      1.51 o 
   5   2   8        5.80        9.53      1.21 o 
  -9   3   8        2.23        0.97      0.64 o 
  -8   3   8        5.56        7.24      1.59 o 
  -7   3   8        1.80        1.96      0.70 o 
  -6   3   8        0.62        1.72      0.65 o 
  -5   3   8       37.10       42.20      0.86 o 
  -4   3   8       11.95        9.53      1.92 o 
  -3   3   8      136.96      115.89      1.85 o 
  -2   3   8      637.63      625.41      2.28 o 
  -1   3   8      603.05      621.59      9.95 o 
   0   3   8      434.70      410.43      2.84 o 
   1   3   8        2.15        2.13      0.58 o 
   2   3   8        4.52        3.59      0.62 o 
   3   3   8        6.99        3.29      0.97 o 
   4   3   8        8.79        6.70      1.10 o 
   5   3   8        7.72        9.07      1.21 o 
  -8   4   8        5.15        7.27      1.12 o 
  -7   4   8       58.87       55.12      1.69 o 
  -6   4   8      121.44      125.75      2.05 o 
  -5   4   8       98.33      107.07      1.89 o 
  -4   4   8       15.40       15.80      1.16 o 
  -3   4   8      314.48      332.45      8.25 o 
  -2   4   8       18.92       21.05      1.18 o 
  -1   4   8       20.75       20.55      0.66 o 
   0   4   8        1.87        1.47      0.54 o 
   1   4   8       14.74       13.60      1.13 o 
   2   4   8       41.38       44.14      1.20 o 
   3   4   8       29.42       26.21      1.27 o 
   4   4   8       18.20       15.81      1.33 o 
  -8   5   8        1.93        1.40      1.02 o 
  -7   5   8        4.85        5.00      1.07 o 
  -6   5   8        6.06        4.10      1.11 o 
  -5   5   8       38.32       43.23      1.44 o 
  -4   5   8       72.57       71.99      1.61 o 
  -3   5   8       24.70       21.94      0.85 o 
  -2   5   8       10.98       13.21      0.73 o 
  -1   5   8       22.68       20.15      1.15 o 
   0   5   8        3.80        5.49      1.02 o 
   1   5   8        0.40       -0.28      0.93 o 
   2   5   8        1.48        3.60      1.06 o 
   3   5   8        0.01        1.01      1.16 o 
  -7   6   8       21.54       19.91      1.36 o 
  -6   6   8       11.16        9.55      1.21 o 
  -5   6   8        0.74        0.67      0.99 o 
  -4   6   8        2.07        1.82      0.95 o 
  -3   6   8        9.66        6.93      0.73 o 
  -2   6   8       10.59       14.06      0.76 o 
  -1   6   8       23.39       24.37      0.86 o 
   0   6   8       37.74       38.50      1.42 o 
   1   6   8       31.97       34.40      1.45 o 
   2   6   8       38.93       44.88      1.61 o 
  -6   7   8        3.27        5.00      1.22 o 
  -5   7   8       13.06       14.76      1.20 o 
  -4   7   8       23.59       24.28      1.37 o 
  -3   7   8        7.42        9.72      0.79 o 
  -2   7   8        0.15       -0.37      0.71 o 
  -1   7   8        4.38        3.27      1.07 o 
   0   7   8        8.51        7.98      1.22 o 
   1   7   8        2.66        3.92      1.25 o 
  -5   8   8        1.43        1.93      1.08 o 
  -4   8   8        0.31        1.26      0.89 o 
  -3   8   8        2.36        1.39      1.14 o 
  -2   8   8        9.26       11.78      1.41 o 
  -1   8   8       42.10       45.36      1.62 o 
  -2  -9   9        2.39        1.82      0.90 o 
  -1  -9   9        5.95        8.34      1.05 o 
   0  -9   9        0.36        0.52      1.11 o 
   1  -9   9       11.38        9.42      1.27 o 
   2  -9   9        0.75        0.02      1.21 o 
  -4  -8   9       14.88       18.78      1.37 o 
  -3  -8   9       13.11       10.06      1.26 o 
  -2  -8   9       10.66       10.94      1.01 o 
  -1  -8   9       43.07       51.14      1.48 o 
   0  -8   9       30.18       26.81      1.33 o 
   1  -8   9        1.44        0.26      1.05 o 
   2  -8   9        1.06        0.68      1.01 o 
   3  -8   9       17.72       14.57      1.09 o 
   4  -8   9        6.73       12.81      1.31 o 
  -5  -7   9       20.06       18.86      1.20 o 
  -4  -7   9       40.37       35.63      1.43 o 
  -3  -7   9        0.02        1.80      0.94 o 
  -2  -7   9        3.98        3.53      0.86 o 
  -1  -7   9       32.16       34.88      1.19 o 
   0  -7   9       17.55       20.02      1.15 o 
   1  -7   9        0.00        0.95      0.95 o 
   2  -7   9        0.36        2.87      1.06 o 
   3  -7   9       31.74       29.98      1.26 o 
   4  -7   9        3.52        3.23      1.09 o 
  -6  -6   9        7.44        7.33      1.09 o 
  -5  -6   9        3.58        2.60      1.07 o 
  -4  -6   9      108.76      115.30      1.58 o 
  -3  -6   9        0.13        0.87      0.54 o 
  -2  -6   9        4.85        3.82      0.56 o 
  -1  -6   9       81.91       78.10      2.11 o 
   0  -6   9       88.31       86.48      1.58 o 
   1  -6   9       25.77       20.26      1.16 o 
   2  -6   9      106.18      102.46      1.77 o 
   3  -6   9        0.18       -0.43      0.87 o 
   4  -6   9       19.73       19.69      1.27 o 
   5  -6   9        1.85        5.42      1.10 o 
  -7  -5   9       11.47       11.60      1.27 o 
  -6  -5   9       37.80       35.81      1.43 o 
  -5  -5   9        5.56        3.80      0.93 o 
  -4  -5   9       56.40       61.02      1.78 o 
  -3  -5   9       27.01       23.96      0.69 o 
  -2  -5   9       10.66        8.19      0.58 o 
  -1  -5   9        6.94        4.70      0.93 o 
   0  -5   9       26.87       30.23      0.72 o 
   1  -5   9        0.18       -0.54      0.54 o 
   2  -5   9      105.19      108.46      4.44 o 
   3  -5   9       60.02       56.56      1.01 o 
   4  -5   9        6.24        5.05      0.92 o 
   5  -5   9       20.85       19.40      1.12 o 
  -7  -4   9       44.56       42.36      1.63 o 
  -6  -4   9       12.29        8.08      1.10 o 
  -5  -4   9       44.72       53.20      1.44 o 
  -4  -4   9      162.47      150.89      3.27 o 
  -3  -4   9        0.29       -0.59      0.59 o 
  -2  -4   9      220.91      217.65      5.27 o 
  -1  -4   9      373.79      351.59      4.76 o 
   0  -4   9       97.81       98.67      2.69 o 
   1  -4   9        8.06        5.49      0.54 o 
   2  -4   9       37.38       42.35      0.85 o 
   3  -4   9       88.07       90.64      1.63 o 
   4  -4   9       92.47       91.03      1.68 o 
   5  -4   9        0.03        0.35      0.67 o 
   6  -4   9        6.15       11.51      1.14 o 
  -8  -3   9        0.01       -0.62      1.23 o 
  -7  -3   9       24.63       26.40      1.40 o 
  -6  -3   9       18.58       15.64      1.12 o 
  -5  -3   9       12.84       16.91      1.06 o 
  -4  -3   9        0.63        1.71      0.89 o 
  -3  -3   9        9.29        7.78      0.58 o 
  -2  -3   9       44.73       38.95      1.20 o 
  -1  -3   9      950.47      946.33     13.37 o 
   0  -3   9      204.03      211.27      5.31 o 
   1  -3   9        0.01       -0.41      0.79 o 
   2  -3   9       76.17       74.86      3.87 o 
   3  -3   9       13.82       12.90      0.96 o 
   4  -3   9       12.17       12.88      0.72 o 
   5  -3   9       41.41       36.85      1.14 o 
   6  -3   9        2.25        1.93      0.84 o 
  -8  -2   9       11.76       20.06      1.45 o 
  -7  -2   9       15.87       18.15      1.29 o 
  -6  -2   9       32.82       36.37      1.31 o 
  -5  -2   9      304.85      309.27      2.69 o 
  -4  -2   9      105.90       97.01      1.63 o 
  -3  -2   9      139.18      129.81      1.75 o 
  -2  -2   9       40.58       41.79      0.91 o 
  -1  -2   9        9.87       11.38      0.59 o 
   0  -2   9      149.36      152.35      1.82 o 
   1  -2   9       66.57       56.87      1.40 o 
   2  -2   9      195.21      200.17      4.55 o 
   3  -2   9       30.92       39.52      0.84 o 
   4  -2   9        1.97        0.76      0.64 o 
   5  -2   9       34.64       38.19      1.97 o 
   6  -2   9        5.05        5.94      0.97 o 
  -8  -1   9       19.91       22.94      1.37 o 
  -7  -1   9        0.45        0.81      0.96 o 
  -6  -1   9       17.18       11.67      1.01 o 
  -5  -1   9        0.04       -0.29      0.86 o 
  -4  -1   9       47.79       45.04      1.19 o 
  -3  -1   9       42.21       45.06      1.22 o 
  -2  -1   9      359.27      362.71      3.03 o 
  -1  -1   9      278.68      289.11      1.55 o 
   0  -1   9       23.04       23.27      0.61 o 
   1  -1   9      153.62      148.12      3.79 o 
   2  -1   9      149.37      143.88      2.15 o 
   3  -1   9        5.56        6.67      1.27 o 
   4  -1   9        4.32        4.46      0.69 o 
   5  -1   9       14.12       15.21      1.75 o 
   6  -1   9        4.30        3.37      0.98 o 
  -8   0   9       64.78       71.97      1.81 o 
  -7   0   9        2.45        3.72      1.00 o 
  -6   0   9        0.14       -0.43      0.58 o 
  -5   0   9       42.57       34.49      1.18 o 
  -4   0   9        4.04        2.22      0.84 o 
  -3   0   9      130.04      136.75      2.85 o 
  -2   0   9      221.49      187.18      1.28 o 
  -1   0   9        0.88        0.76      0.50 o 
   0   0   9       11.27        8.23      0.55 o 
   1   0   9       34.87       30.94      0.77 o 
   2   0   9      157.87      147.75      3.10 o 
   3   0   9       64.70       64.26      1.03 o 
   4   0   9       10.45        8.29      0.87 o 
   5   0   9       17.84       22.13      1.31 o 
  -8   1   9        4.35        7.58      1.07 o 
  -7   1   9        0.03        0.25      0.62 o 
  -6   1   9       61.73       60.77      2.61 o 
  -5   1   9       40.78       44.35      1.26 o 
  -4   1   9       58.37       62.24      1.30 o 
  -3   1   9      124.01      124.16      1.15 o 
  -2   1   9      422.74      436.12      2.15 o 
  -1   1   9       19.34       22.12      0.67 o 
   0   1   9        7.14        8.11      0.59 o 
   1   1   9      219.68      233.94      4.01 o 
   2   1   9       76.14       74.75      1.85 o 
   3   1   9       16.28       18.89      0.77 o 
   4   1   9       15.25       12.95      0.78 o 
   5   1   9        5.72        4.61      1.04 o 
  -8   2   9       17.29       13.85      0.81 o 
  -7   2   9        1.52        2.21      0.80 o 
  -6   2   9       23.40       26.50      1.43 o 
  -5   2   9       45.06       37.89      1.12 o 
  -4   2   9       74.30       72.31      1.38 o 
  -3   2   9      138.90      132.48      1.20 o 
  -2   2   9       63.47       59.87      1.99 o 
  -1   2   9       13.18        9.70      0.87 o 
   0   2   9      403.20      395.12      4.88 o 
   1   2   9      351.00      328.03      1.87 o 
   2   2   9      108.36      111.87      1.29 o 
   3   2   9        2.84        3.73      0.68 o 
   4   2   9        0.86       -0.22      1.07 o 
   5   2   9        4.33        5.56      1.20 o 
  -8   3   9        3.82        8.39      2.70 o 
  -7   3   9        0.48        1.16      0.75 o 
  -6   3   9       31.91       38.57      0.96 o 
  -5   3   9      280.42      294.59      7.74 o 
  -4   3   9      173.81      170.87      2.74 o 
  -3   3   9       52.25       58.60      4.09 o 
  -2   3   9       31.70       33.03      0.78 o 
  -1   3   9        7.58        8.72      0.64 o 
   0   3   9       92.58      101.08      3.02 o 
   1   3   9       63.35       61.34      3.27 o 
   2   3   9        0.77        1.02      0.63 o 
   3   3   9        6.44        5.28      0.88 o 
   4   3   9        0.01       -0.86      1.15 o 
  -8   4   9       31.04       35.08      1.47 o 
  -7   4   9       52.89       49.44      1.60 o 
  -6   4   9        5.39        8.71      1.32 o 
  -5   4   9       14.60       15.12      1.24 o 
  -4   4   9        3.00        2.09      1.03 o 
  -3   4   9        0.29        0.35      0.97 o 
  -2   4   9       22.94       17.50      1.15 o 
  -1   4   9      131.40      134.54      2.04 o 
   0   4   9       70.85       59.11      1.50 o 
   1   4   9       26.88       24.67      0.78 o 
   2   4   9        0.13       -0.65      0.65 o 
   3   4   9        0.30       -0.52      1.13 o 
  -7   5   9       34.42       38.12      1.64 o 
  -6   5   9       45.62       50.76      1.67 o 
  -5   5   9        8.47        8.06      1.11 o 
  -4   5   9        0.01       -0.17      1.04 o 
  -3   5   9        8.48       12.26      0.77 o 
  -2   5   9       11.51        8.17      0.73 o 
  -1   5   9       31.21       28.66      1.28 o 
   0   5   9       52.38       62.25      1.60 o 
   1   5   9        9.66       12.40      1.20 o 
   2   5   9        5.98        5.42      1.15 o 
   3   5   9       18.90       15.19      1.38 o 
  -7   6   9        7.31       13.10      1.32 o 
  -6   6   9       16.62       15.41      1.27 o 
  -5   6   9        1.37        2.74      1.11 o 
  -4   6   9        7.24        5.83      1.09 o 
  -3   6   9       37.54       38.16      1.03 o 
  -2   6   9       54.82       53.97      1.11 o 
  -1   6   9       34.87       34.55      1.44 o 
   0   6   9       14.82       15.08      1.32 o 
   1   6   9        2.30        2.89      1.20 o 
  -5   7   9        1.15       -0.50      1.06 o 
  -4   7   9        0.21        0.08      1.17 o 
  -3   7   9       18.86       20.74      3.63 o 
  -2   7   9       30.55       33.11      1.53 o 
  -1   7   9       17.03       19.09      1.46 o 
   0   7   9        0.24        2.61      1.19 o 
  -2  -8  10       21.70       22.58      1.20 o 
  -1  -8  10        1.59        1.79      0.94 o 
   0  -8  10        0.79        1.51      1.04 o 
   1  -8  10       14.68       12.61      1.10 o 
   2  -8  10       14.21       10.51      1.24 o 
  -4  -7  10        5.11        2.77      1.23 o 
  -3  -7  10        0.01        0.63      0.85 o 
  -2  -7  10        3.89        2.84      0.87 o 
  -1  -7  10        1.94        0.70      0.95 o 
   0  -7  10        2.03        2.15      0.96 o 
   1  -7  10       33.92       35.06      1.35 o 
   2  -7  10       73.07       74.56      1.69 o 
   3  -7  10        9.42       11.31      1.17 o 
   4  -7  10        6.54        6.16      1.22 o 
  -5  -6  10       80.22       81.72      1.71 o 
  -4  -6  10        0.44        0.43      0.82 o 
  -3  -6  10       24.51       28.76      1.16 o 
  -2  -6  10       15.79       13.66      0.66 o 
  -1  -6  10       12.37       12.76      0.69 o 
   0  -6  10      105.51      114.46      1.22 o 
   1  -6  10        5.70        4.32      0.92 o 
   2  -6  10        0.13       -0.29      0.88 o 
   3  -6  10        0.40       -0.94      0.94 o 
   4  -6  10        0.14        0.01      1.07 o 
  -6  -5  10        4.57        4.27      1.08 o 
  -5  -5  10        0.00       -0.95      0.95 o 
  -4  -5  10        9.75        9.09      0.63 o 
  -3  -5  10       27.55       20.70      0.69 o 
  -2  -5  10       20.59       18.23      0.71 o 
  -1  -5  10      113.26      121.21      2.67 o 
   0  -5  10        0.58        0.02      0.63 o 
   1  -5  10      264.56      256.65      4.44 o 
   2  -5  10        0.39       -0.33      0.63 o 
   3  -5  10        0.27       -0.42      0.63 o 
   4  -5  10       15.65       17.18      1.13 o 
   5  -5  10       17.79       18.81      1.35 o 
  -7  -4  10        8.23        3.77      1.15 o 
  -6  -4  10       29.75       27.06      1.34 o 
  -5  -4  10       15.44       16.29      1.13 o 
  -4  -4  10        8.82        9.02      1.02 o 
  -3  -4  10      255.72      260.69      3.49 o 
  -2  -4  10       19.82       21.57      1.57 o 
  -1  -4  10       97.50       96.48      2.01 o 
   0  -4  10       24.15       20.64      0.99 o 
   1  -4  10       47.87       46.46      0.88 o 
   2  -4  10       14.57       16.12      1.38 o 
   3  -4  10        0.24       -0.93      0.93 o 
   4  -4  10       74.15       66.67      1.60 o 
   5  -4  10       40.99       45.59      1.57 o 
  -7  -3  10       26.60       28.10      1.50 o 
  -6  -3  10        3.81        2.00      1.06 o 
  -5  -3  10        4.39        3.70      0.96 o 
  -4  -3  10       26.73       36.88      1.27 o 
  -3  -3  10      310.92      333.32      2.74 o 
  -2  -3  10      511.25      507.11      2.12 o 
  -1  -3  10        1.28        0.95      0.61 o 
   0  -3  10       25.15       26.22      1.43 o 
   1  -3  10        0.08        0.59      0.83 o 
   2  -3  10        1.61        3.08      0.87 o 
   3  -3  10       60.47       61.76      1.00 o 
   4  -3  10        0.04       -0.13      0.69 o 
   5  -3  10        0.83        1.35      0.85 o 
  -8  -2  10       51.60       54.76      1.71 o 
  -7  -2  10       26.59       22.07      1.37 o 
  -6  -2  10       58.41       56.07      1.52 o 
  -5  -2  10       12.63       15.47      1.11 o 
  -4  -2  10      119.36      138.30      1.92 o 
  -3  -2  10       30.93       29.37      1.19 o 
  -2  -2  10      120.22      125.56      1.24 o 
  -1  -2  10      127.78      120.96      3.21 o 
   0  -2  10       93.95       88.07      1.56 o 
   1  -2  10       68.58       71.33      1.09 o 
   2  -2  10       39.20       41.88      0.84 o 
   3  -2  10        4.67        5.26      0.67 o 
   4  -2  10       40.91       44.73      2.31 o 
   5  -2  10        0.00       -0.68      0.68 o 
  -8  -1  10        0.05        0.56      1.20 o 
  -7  -1  10        7.53        6.41      1.03 o 
  -6  -1  10        7.65        8.02      0.99 o 
  -5  -1  10        1.74        3.16      0.89 o 
  -4  -1  10       44.64       44.15      1.28 o 
  -3  -1  10      138.58      124.24      1.78 o 
  -2  -1  10       93.70       87.22      1.54 o 
  -1  -1  10        0.02       -0.10      0.40 o 
   0  -1  10      173.76      159.10      1.29 o 
   1  -1  10       19.17       22.37      1.44 o 
   2  -1  10       26.34       18.04      1.12 o 
   3  -1  10       58.39       60.41      1.04 o 
   4  -1  10       17.54       20.94      1.01 o 
   5  -1  10        2.91        1.56      1.15 o 
  -8   0  10       22.28       20.92      1.38 o 
  -7   0  10       25.40       27.42      1.32 o 
  -6   0  10        2.95        4.20      0.66 o 
  -5   0  10       11.41       15.35      1.05 o 
  -4   0  10      101.57       95.07      1.63 o 
  -3   0  10        5.73        6.31      0.58 o 
  -2   0  10       23.72       19.87      0.68 o 
  -1   0  10        2.20        1.68      0.56 o 
   0   0  10       76.46       89.26      1.66 o 
   1   0  10       14.19       11.84      1.33 o 
   2   0  10        0.49       -0.32      0.61 o 
   3   0  10       26.42       23.46      0.83 o 
   4   0  10       42.34       45.18      1.61 o 
   5   0  10        0.47        1.24      0.96 o 
  -8   1  10        1.12        1.53      0.98 o 
  -7   1  10        0.03        0.23      0.63 o 
  -6   1  10       34.42       32.70      0.90 o 
  -5   1  10       81.44       74.69      1.53 o 
  -4   1  10       38.42       40.04      1.29 o 
  -3   1  10      131.00      115.48      1.19 o 
  -2   1  10       73.87       70.05      1.00 o 
  -1   1  10      327.92      308.26      7.75 o 
   0   1  10      152.13      155.43      1.41 o 
   1   1  10       15.27       15.22      0.76 o 
   2   1  10        1.04        1.49      0.65 o 
   3   1  10        7.96        5.46      0.81 o 
   4   1  10        0.10        0.52      0.72 o 
  -8   2  10       19.35       20.63      0.89 o 
  -7   2  10       16.33       22.08      0.88 o 
  -6   2  10        6.49       10.67      1.53 o 
  -5   2  10       65.70       66.04      1.08 o 
  -4   2  10       10.36        9.71      0.94 o 
  -3   2  10       28.58       30.43      0.79 o 
  -2   2  10       62.75       50.26      0.94 o 
  -1   2  10       88.42       88.02      1.23 o 
   0   2  10      128.04      118.39      1.50 o 
   1   2  10       13.13       12.04      0.74 o 
   2   2  10        2.58        0.97      0.67 o 
   3   2  10       42.06       38.07      2.70 o 
   4   2  10        4.65        5.61      1.10 o 
  -8   3  10       10.77       10.56      1.18 o 
  -7   3  10      107.31      109.63      6.72 o 
  -6   3  10      145.71      130.06      4.19 o 
  -5   3  10       37.73       42.88      2.58 o 
  -4   3  10       12.17       11.30      0.93 o 
  -3   3  10       13.03       10.44      0.64 o 
  -2   3  10       84.55       77.43      1.51 o 
  -1   3  10       38.95       45.26      0.94 o 
   0   3  10        1.89        0.89      0.65 o 
   1   3  10        7.54        2.26      0.63 o 
   2   3  10        0.07       -0.44      0.72 o 
   3   3  10        4.68        4.55      0.75 o 
  -7   4  10        0.01        0.88      1.27 o 
  -6   4  10        3.19        4.02      1.29 o 
  -5   4  10        1.50        1.04      1.15 o 
  -4   4  10       11.18       17.08      1.26 o 
  -3   4  10       56.39       55.72      1.50 o 
  -2   4  10       23.01       18.85      1.18 o 
  -1   4  10       12.36       14.70      1.14 o 
   0   4  10       22.92       18.96      1.22 o 
   1   4  10       17.84       21.90      1.27 o 
   2   4  10       22.63       23.81      1.30 o 
  -7   5  10       13.48       11.58      1.39 o 
  -6   5  10       18.67       25.74      1.52 o 
  -5   5  10       20.98       24.27      1.32 o 
  -4   5  10       22.81       20.92      1.28 o 
  -3   5  10       31.75       33.90      2.21 o 
  -2   5  10       30.94       36.13      1.01 o 
  -1   5  10        0.17        1.38      1.17 o 
   0   5  10       20.05       24.38      1.31 o 
   1   5  10        5.04        3.21      1.16 o 
  -6   6  10        2.86        2.98      1.16 o 
  -5   6  10       10.91       11.66      1.20 o 
  -4   6  10       12.55       14.73      1.30 o 
  -3   6  10        0.80        0.84      0.74 o 
  -2   6  10        1.71        2.58      0.79 o 
  -1   6  10       23.92       22.44      1.34 o 
   0   6  10       37.36       42.20      1.59 o 
  -3   7  10        1.30        0.37      0.84 o 
  -1  -8  11        3.45        2.96      1.09 o 
   0  -8  11        5.12        4.59      1.03 o 
   1  -8  11       10.21       11.30      1.18 o 
  -3  -7  11        4.90        6.70      1.02 o 
  -2  -7  11       10.22       11.49      1.08 o 
  -1  -7  11        7.03       12.24      1.04 o 
   0  -7  11       18.54       13.76      1.18 o 
   1  -7  11        2.98        1.63      0.98 o 
   2  -7  11       10.27        8.54      1.36 o 
  -5  -6  11       26.59       34.23      1.40 o 
  -4  -6  11        7.29        6.45      0.99 o 
  -3  -6  11       18.04       22.86      0.75 o 
  -2  -6  11        7.72        5.27      0.64 o 
  -1  -6  11       18.59       16.70      0.86 o 
   0  -6  11       13.69       15.26      0.74 o 
   1  -6  11       12.08       10.37      0.75 o 
   2  -6  11       10.64        8.88      1.04 o 
   3  -6  11       50.41       53.70      1.63 o 
  -6  -5  11        2.36        4.34      1.10 o 
  -5  -5  11       35.70       41.07      1.48 o 
  -4  -5  11        8.82        9.39      1.09 o 
  -3  -5  11        1.20        2.75      1.72 o 
  -2  -5  11        0.06        0.23      0.56 o 
  -1  -5  11      255.80      252.61      1.77 o 
   0  -5  11        5.06        7.08      0.67 o 
   1  -5  11       16.96       19.73      0.76 o 
   2  -5  11       58.05       52.51      1.04 o 
   3  -5  11        3.73        3.13      0.76 o 
   4  -5  11       58.03       63.10      1.41 o 
  -6  -4  11       48.55       56.51      1.75 o 
  -5  -4  11       96.76      108.86      1.97 o 
  -4  -4  11      128.94      123.86      1.99 o 
  -3  -4  11        0.39        0.60      0.96 o 
  -2  -4  11      115.94      116.62      1.60 o 
  -1  -4  11        0.01        0.53      0.86 o 
   0  -4  11       37.05       40.26      0.87 o 
   1  -4  11       28.39       30.71      0.85 o 
   2  -4  11       12.17       14.34      0.78 o 
   3  -4  11       14.21       18.66      1.17 o 
   4  -4  11       16.44       14.54      1.18 o 
  -7  -3  11        2.80        3.20      1.09 o 
  -6  -3  11        2.89        1.56      1.18 o 
  -5  -3  11       36.56       37.14      1.37 o 
  -4  -3  11      261.38      258.59      2.64 o 
  -3  -3  11        5.28        6.45      1.13 o 
  -2  -3  11       10.08       14.44      1.99 o 
  -1  -3  11       20.27       18.86      0.74 o 
   0  -3  11       17.25       17.17      1.29 o 
   1  -3  11       16.66       15.01      0.74 o 
   2  -3  11        4.44        4.69      0.96 o 
   3  -3  11       26.26       25.70      1.38 o 
   4  -3  11       29.92       33.46      1.44 o 
  -7  -2  11       12.01       13.18      1.26 o 
  -6  -2  11       28.39       31.23      1.39 o 
  -5  -2  11        5.07        4.40      1.07 o 
  -4  -2  11        1.35        0.76      0.95 o 
  -3  -2  11        0.43        0.10      0.98 o 
  -2  -2  11       38.31       33.80      1.24 o 
  -1  -2  11       53.12       51.14      1.75 o 
   0  -2  11        0.71        3.64      0.87 o 
   1  -2  11       26.97       31.05      1.19 o 
   2  -2  11      100.24      106.41      1.58 o 
   3  -2  11        2.64        4.74      0.72 o 
   4  -2  11       10.92       14.40      0.81 o 
  -7  -1  11        6.98        5.52      1.04 o 
  -6  -1  11        2.89        1.44      0.98 o 
  -5  -1  11       59.31       65.56      1.58 o 
  -4  -1  11       13.81       12.25      1.09 o 
  -3  -1  11       11.26       13.34      1.04 o 
  -2  -1  11      215.71      233.22      2.36 o 
  -1  -1  11       48.43       43.74      1.25 o 
   0  -1  11        0.08       -0.53      0.53 o 
   1  -1  11        4.50        3.77      0.61 o 
   2  -1  11        0.73        0.00      0.63 o 
   3  -1  11       19.21       18.75      0.90 o 
   4  -1  11        0.47        0.22      0.74 o 
  -8   0  11       16.73       16.36      1.24 o 
  -7   0  11       17.49       17.57      1.24 o 
  -6   0  11        6.27        4.44      0.67 o 
  -5   0  11        0.62       -1.01      1.01 o 
  -4   0  11        0.03       -0.16      1.01 o 
  -3   0  11        0.57        1.29      0.99 o 
  -2   0  11        1.31        2.17      0.59 o 
  -1   0  11       26.27       25.38      0.76 o 
   0   0  11        0.34       -0.21      0.58 o 
   1   0  11       37.68       37.97      0.89 o 
   2   0  11       37.53       40.81      0.96 o 
   3   0  11        0.00        0.07      0.70 o 
   4   0  11       15.04       16.53      0.92 o 
  -8   1  11       10.05        8.52      1.24 o 
  -7   1  11        0.26       -0.02      0.66 o 
  -6   1  11        3.22        3.25      1.66 o 
  -5   1  11       98.10       99.60      1.81 o 
  -4   1  11       76.41       72.76      1.62 o 
  -3   1  11      386.00      387.08      2.08 o 
  -2   1  11      208.94      202.20      2.39 o 
  -1   1  11        7.81        6.95      0.90 o 
   0   1  11       31.41       23.85      0.86 o 
   1   1  11        7.57        9.24      0.73 o 
   2   1  11        1.12        0.70      0.66 o 
   3   1  11        2.36        2.68      0.68 o 
  -7   2  11        2.84        1.92      0.75 o 
  -6   2  11       39.96       38.69      1.02 o 
  -5   2  11       15.12       14.19      1.05 o 
  -4   2  11        8.87        7.10      1.02 o 
  -3   2  11        3.60        4.16      0.68 o 
  -2   2  11       21.84       21.82      0.78 o 
  -1   2  11        0.01        0.23      0.59 o 
   0   2  11        1.93        2.36      0.66 o 
   1   2  11      162.92      170.63      5.58 o 
   2   2  11       11.35        9.39      0.80 o 
   3   2  11        0.03        0.11      0.82 o 
  -7   3  11       16.62       23.30      1.46 o 
  -6   3  11       44.54       55.62      2.10 o 
  -5   3  11       60.49       58.79      1.60 o 
  -4   3  11       60.44       57.47      1.02 o 
  -3   3  11       15.85       20.00      0.78 o 
  -2   3  11        1.16        1.83      0.64 o 
  -1   3  11        9.35        8.13      0.70 o 
   0   3  11       16.46       11.87      0.79 o 
   1   3  11        1.67        1.97      0.72 o 
   2   3  11        0.45        0.60      0.70 o 
  -7   4  11        1.39        1.75      1.25 o 
  -6   4  11        6.57        9.09      1.31 o 
  -5   4  11       10.80        8.74      1.16 o 
  -4   4  11        0.39       -0.74      0.74 o 
  -3   4  11        1.75        2.09      1.09 o 
  -2   4  11       69.98       68.46      1.72 o 
  -1   4  11       75.58       81.11      1.83 o 
   0   4  11       68.90       71.04      1.85 o 
   1   4  11        2.96        2.72      1.10 o 
  -6   5  11       28.58       32.57      1.51 o 
  -5   5  11        9.95        9.47      1.37 o 
  -4   5  11        0.00       -0.23      1.20 o 
  -3   5  11        4.54        4.15      0.75 o 
  -2   5  11        2.18        4.32      1.08 o 
  -1   5  11        1.23        0.93      1.09 o 
   0   5  11        7.20        8.83      1.23 o 
  -4   6  11       21.45       20.32      1.35 o 
  -3   6  11       45.36       46.92      1.20 o 
  -2   6  11       25.73       26.05      2.05 o 
  -2  -7  12       17.22       18.66      1.24 o 
  -1  -7  12        0.05       -0.87      1.01 o 
   1  -7  12       36.05       40.04      1.60 o 
  -4  -6  12       14.25       13.48      1.11 o 
  -3  -6  12       23.60       24.49      1.17 o 
  -2  -6  12        0.43        0.47      0.65 o 
  -1  -6  12        0.42       -0.10      0.72 o 
   0  -6  12        0.53        0.28      0.70 o 
   1  -6  12       55.10       56.86      1.42 o 
   2  -6  12       83.47      101.49      2.04 o 
  -5  -5  12       11.95       15.14      1.32 o 
  -4  -5  12       34.21       37.49      1.47 o 
  -3  -5  12       21.08       21.80      1.17 o 
  -2  -5  12        1.42        1.80      0.62 o 
  -1  -5  12        2.81        3.77      1.06 o 
   0  -5  12       45.84       49.72      1.03 o 
   1  -5  12        1.01        0.94      0.74 o 
   2  -5  12       35.76       37.79      2.39 o 
   3  -5  12        0.88       -0.23      1.17 o 
  -6  -4  12       83.20       81.78      1.88 o 
  -5  -4  12        0.10        2.17      1.01 o 
  -4  -4  12        0.98        0.46      0.96 o 
  -3  -4  12        2.64        1.99      0.99 o 
  -2  -4  12       70.69       64.13      1.05 o 
  -1  -4  12        0.02        0.78      0.62 o 
   0  -4  12        0.39       -0.64      0.68 o 
   1  -4  12       53.21       52.14      1.79 o 
   2  -4  12        0.27       -0.47      0.75 o 
   3  -4  12        0.45       -0.17      1.12 o 
  -6  -3  12       18.60       20.59      1.37 o 
  -5  -3  12        1.44        4.39      1.05 o 
  -4  -3  12        0.15       -0.12      1.07 o 
  -3  -3  12       19.77       19.88      1.28 o 
  -2  -3  12       19.68       19.79      1.22 o 
  -1  -3  12        3.08        1.66      0.64 o 
   0  -3  12       27.72       26.49      0.81 o 
   1  -3  12       17.56       17.86      0.83 o 
   2  -3  12        5.84        7.25      1.05 o 
   3  -3  12        0.95        0.92      1.02 o 
  -6  -2  12        2.01        0.86      1.14 o 
  -5  -2  12        0.04       -0.53      0.98 o 
  -4  -2  12       11.35       13.57      1.16 o 
  -3  -2  12       13.15       15.78      1.19 o 
  -2  -2  12        5.98        4.76      1.06 o 
  -1  -2  12        0.00        0.29      0.90 o 
   0  -2  12        6.45        9.56      0.68 o 
   1  -2  12       10.02       13.90      1.13 o 
   2  -2  12        0.50       -0.69      0.98 o 
   3  -2  12        1.86        1.09      1.02 o 
  -7  -1  12       10.34       11.45      1.35 o 
  -6  -1  12       10.65       12.53      1.21 o 
  -5  -1  12       10.18       11.50      1.10 o 
  -4  -1  12       38.87       39.40      1.41 o 
  -3  -1  12       42.84       33.25      1.30 o 
  -2  -1  12        3.08        2.94      0.99 o 
  -1  -1  12       26.14       24.85      1.19 o 
   0  -1  12        2.09        0.89      0.89 o 
   1  -1  12       36.18       41.93      0.95 o 
   2  -1  12        4.12        3.91      0.68 o 
   3  -1  12        0.26        0.43      0.67 o 
  -7   0  12        3.47        2.88      1.11 o 
  -6   0  12        2.74        2.99      1.00 o 
  -5   0  12       23.28       26.72      1.29 o 
  -4   0  12        5.44        4.62      1.11 o 
  -3   0  12       65.91       68.28      1.58 o 
  -2   0  12       84.39       79.15      1.65 o 
  -1   0  12       20.11       22.93      0.78 o 
   0   0  12       26.10       22.15      1.02 o 
   1   0  12        0.20        0.05      0.62 o 
   2   0  12        0.06        0.26      0.67 o 
   3   0  12        6.81        8.73      0.82 o 
  -7   1  12       24.00       26.37      1.00 o 
  -6   1  12        9.01        7.13      0.75 o 
  -5   1  12       53.98       51.92      1.52 o 
  -4   1  12       45.29       40.81      1.46 o 
  -3   1  12        0.27        0.03      1.21 o 
  -2   1  12        0.61        0.63      0.64 o 
  -1   1  12       18.04       22.94      0.83 o 
   0   1  12        0.65       -0.05      0.68 o 
   1   1  12        4.57        7.65      1.36 o 
   2   1  12        8.15        8.98      0.82 o 
  -7   2  12        0.00       -0.39      0.79 o 
  -6   2  12       22.23       17.89      0.92 o 
  -5   2  12       17.39       16.36      1.19 o 
  -4   2  12       19.11       22.37      0.86 o 
  -3   2  12       36.52       30.09      0.92 o 
  -2   2  12       28.33       31.34      0.88 o 
  -1   2  12       25.73       31.75      0.94 o 
   0   2  12        4.49        5.62      0.97 o 
   1   2  12        9.04        9.45      0.80 o 
   2   2  12        2.41        3.58      0.76 o 
  -6   3  12        8.76       10.06      1.40 o 
  -5   3  12       12.29       10.93      1.08 o 
  -4   3  12       11.70       10.13      0.78 o 
  -3   3  12        9.81        9.42      0.74 o 
  -2   3  12       11.92       13.14      0.74 o 
  -1   3  12        0.56        1.03      0.69 o 
   0   3  12       42.84       44.57      1.09 o 
   1   3  12       14.69       13.23      1.38 o 
  -5   4  12       23.65       25.08      1.44 o 
  -4   4  12       33.23       36.16      1.10 o 
  -3   4  12       12.77       15.30      1.21 o 
  -2   4  12        2.48        1.38      1.11 o 
  -1   4  12        1.54        1.33      1.05 o 
   0   4  12        0.38        1.77      1.03 o 
  -3   5  12        0.59       -0.38      0.80 o 
  -2  -6  13        7.08        7.29      1.10 o 
  -1  -6  13        7.99       13.03      2.79 o 
  -3  -5  13        0.16       -1.06      1.06 o 
  -2  -5  13        0.34       -0.98      0.98 o 
  -1  -5  13        1.18        1.51      0.71 o 
   0  -5  13       16.46       15.27      0.83 o 
   1  -5  13       12.91       12.06      0.86 o 
  -4  -4  13        1.85        2.19      0.98 o 
  -3  -4  13        1.58       -0.35      1.05 o 
  -2  -4  13        0.03        0.16      0.95 o 
  -1  -4  13      137.57      148.62      5.21 o 
   0  -4  13        0.08       -0.25      0.66 o 
   1  -4  13        2.40        1.27      0.72 o 
   2  -4  13       28.15       28.10      2.02 o 
  -5  -3  13        8.89       10.34      1.24 o 
  -4  -3  13        6.75        5.26      1.15 o 
  -3  -3  13        1.60        0.89      0.97 o 
  -2  -3  13        3.39        2.41      1.12 o 
  -1  -3  13        4.55        4.61      1.06 o 
   0  -3  13        6.03        6.93      0.71 o 
   1  -3  13        2.32        0.80      0.69 o 
   2  -3  13       15.23       16.79      1.31 o 
  -5  -2  13        0.36        0.27      0.97 o 
  -4  -2  13       25.37       27.55      1.35 o 
  -3  -2  13        0.56        0.17      0.98 o 
  -2  -2  13       19.94       24.79      1.32 o 
  -1  -2  13       32.95       37.03      1.44 o 
   0  -2  13        3.98        3.02      1.08 o 
   1  -2  13        3.41        2.90      1.14 o 
   2  -2  13        2.06        2.41      1.19 o 
  -6  -1  13        6.65        4.90      1.20 o 
  -5  -1  13       20.28       21.78      1.34 o 
  -4  -1  13       12.66       14.50      1.25 o 
  -3  -1  13        6.25        7.34      1.11 o 
  -2  -1  13        0.01       -0.08      0.99 o 
  -1  -1  13        6.23        7.18      1.02 o 
   0  -1  13        0.81       -0.07      0.96 o 
   1  -1  13        0.14        0.40      0.99 o 
   2  -1  13       56.35       52.30      2.70 o 
  -6   0  13        2.13        1.06      1.09 o 
  -5   0  13       14.14       16.93      1.19 o 
  -4   0  13       26.03       20.65      1.31 o 
  -3   0  13        7.87        5.24      1.07 o 
  -2   0  13       38.81       45.53      1.48 o 
  -1   0  13        0.00       -0.22      1.04 o 
   0   0  13        0.79       -0.28      0.68 o 
   1   0  13        9.27       12.52      1.39 o 
  -6   1  13        3.24        3.22      0.81 o 
  -5   1  13        0.00        1.02      1.10 o 
  -4   1  13        1.38        1.60      0.97 o 
  -3   1  13        3.11        5.37      1.14 o 
  -2   1  13        1.99        0.65      0.70 o 
  -1   1  13       20.09       23.14      2.49 o 
   0   1  13        9.78        8.71      0.75 o 
   1   1  13        5.68        4.44      1.06 o 
  -5   2  13       30.13       27.70      1.35 o 
  -4   2  13        9.07        7.34      0.78 o 
  -3   2  13       23.03       23.03      0.87 o 
  -2   2  13        6.21        4.46      0.73 o 
  -1   2  13        0.73        0.80      1.27 o 
   0   2  13        0.01        0.39      0.76 o 
  -4   3  13        4.44        1.87      1.02 o 
  -3   3  13        0.17        0.24      0.93 o 
  -2   3  13       12.66       12.74      0.81 o 
  -1   3  13        2.09        4.16      0.76 o 
  -2  -4  14        0.01       -0.69      1.03 o 
  -1  -4  14        7.41        8.28      1.25 o 
  -3  -3  14        0.02       -0.43      1.15 o 
  -2  -3  14       65.04       78.56      1.90 o 
  -1  -3  14        1.24        2.09      1.04 o 
   0  -3  14        4.70        4.39      1.26 o 
  -4  -2  14       10.17       10.58      1.14 o 
  -3  -2  14       11.77       13.40      1.30 o 
  -2  -2  14        0.78        1.93      1.13 o 
  -1  -2  14        0.86        1.19      0.98 o 
   0  -2  14       23.72       24.41      1.44 o 
  -4  -1  14        1.34        1.30      1.13 o 
  -3  -1  14        7.59        9.22      1.15 o 
  -2  -1  14        7.96        8.43      1.15 o 
  -1  -1  14        1.41        0.08      1.05 o 
   0  -1  14        9.39       11.60      1.24 o 
  -4   0  14        2.59        2.52      1.13 o 
  -3   0  14        3.54        3.71      1.10 o 
  -2   0  14        4.96        6.05      1.17 o 
  -1   0  14       11.62       11.36      1.12 o 
   0   0  14        0.16       -0.11      1.17 o 
  -4   1  14        0.26        0.16      1.03 o 
  -3   1  14       37.40       38.38      1.47 o 
  -2   1  14        9.73        6.22      1.03 o 
  -1   1  14        0.04        0.78      1.75 o 
                                                 
